# Supplementary material for: Nonnegative matrix factorization with Wasserstein metric-based regularization for enhanced text embedding
Source: PLoS One. 2024 Dec 5;19(12):e0314762. doi: 10.1371/journal.pone.0314762 (PMC11620366; doi:10.1371/journal.pone.0314762)
Supplement: S1 Data — (ZIP) [file pone.0314762.s001.zip]

Archive with 4 entries (3 files):
- S1_File/
- S1_File/aclImdb-train.zip
- S1_File/BBC_news.csv
- S1_File/NMF-WR_code _(Python).txt
