# Supplementary material for: Nonnegative matrix factorization with Wasserstein metric-based regularization for enhanced text embedding
Source: PLoS One. 2024 Dec 5;19(12):e0314762. doi: 10.1371/journal.pone.0314762 (PMC11620366; doi:10.1371/journal.pone.0314762)
Supplement: S1 Data — (ZIP) [file pone.0314762.s001.zip › S1_File/BBC_news.csv]

Text	Label
Budget to set scene for election Gordon Brown will seek to put the economy at the centre of Labour's bid for a third term in power when he delivers his ninth Budget at 1230 GMT. He is expected to stress the importance of continued economic stability, with low unemployment and interest rates. The chancellor is expected to freeze petrol duty and raise the stamp duty threshold from Â£60,000. But the…	0
Army chiefs in regiments decision Military chiefs are expected to meet to make a final decision on the future of Scotland's Army regiments. A committee of the Army Board, which is made up of the most senior defence figures, will discuss plans for restructuring regiments on Monday. The proposals include cutting Scotland's six single-battalion regiments to five and merging these into a super regime…	0
Howard denies split over ID cards Michael Howard has denied his shadow cabinet was split over its decision to back controversial Labour plans to introduce ID cards. The Tory leader said his front bench team had reached a "collective view" after holding a "good discussion", but admitted it was "not an easy issue". He had decided to support the plans as the police said they would help fight terror,…	0
Observers to monitor UK election Ministers will invite international observers to check the forthcoming UK general election is fairly run. The move comes amid claims the poll could be marred by electoral fraud. A report by two MPs committees called on Thursday for urgent changes to the electoral registration system to combat vote rigging and boost turnout. But in a written response to Labour MP G…	0
Kilroy names election seat target Ex-chat show host Robert Kilroy-Silk is to contest the Derbyshire seat of Erewash at the next general election. Labour's Elizabeth Blackman won the seat in 1997 and has a 6,932 majority. She says she will fight on her record "as a hard-working constituency MP". Mr Kilroy-Silk announced his plans a day after launching his new party, Veritas, the Latin for truth. T…	0
Donor attacks Blair-Brown 'feud' The reported feud between Tony Blair and Gordon Brown has prompted a Labour donor to say he will almost certainly refuse to give more funds. Duncan Bannatyne also attacked the government over Iraq and its "poor" response to the Asian tsunami crisis. His broadside came as ex-Foreign Secretary Robin Cook said he hoped Mr Brown would be premier at some point. Mr Bann…	0
Research fears over Kelly's views Scientists have expressed concerns that new education secretary Ruth Kelly's religious views could hamper vital scientific research. Ms Kelly, who is Catholic, is reported to be "pro-life" and has opposed embryo research. Medical Research Council Professor Nancy Rothwell said Ms Kelly's views mattered as she was responsible for training future scientists. The Dep…	0
Chancellor rallies Labour voters Gordon Brown has issued a rallying cry, telling supporters the "stakes are too high" to stay at home or protest vote in the forthcoming general election. The chancellor said the vote - expected to fall on 5 May - will give a "clear and fundamental" choice between Labour investment and Conservative cuts. Speaking at Labour's spring conference in Gateshead, Mr Brown…	0
Fox attacks Blair's Tory 'lies' Tony Blair lied when he took the UK to war so has no qualms about lying in the election campaign, say the Tories. Tory co-chairman Liam Fox was speaking after Mr Blair told Labour members the Tories offered a "hard right agenda". Dr Fox told BBC Radio: "If you are willing to lie about the reasons for going to war, I guess you are going to lie about anything at all.…	0
Tories unveil quango blitz plans Plans to abolish 162 quangos have been unveiled by the Conservatives as part of their effort to show how government red tape can be cut. Six government units would also be scrapped under proposals which the Tories say would save more than Â£4.3bn. Among the targets are strategic health authorities and the new fair access regulator for universities. Tory frontbench…	0
Hatfield executives go on trial Engineering firm Balfour Beatty and five railway managers are to go on trial for manslaughter over the Hatfield rail crash in 2000. Four people died when a section of rail broke and a high speed train derailed. Balfour Beatty's railway maintenance arm was in charge of the upkeep of the line at Hatfield, Hertfordshire. Balfour Beatty managers Anthony Walker and Nich…	0
Howard rejects BNP's claim Tory leader Michael Howard has dismissed claims that his immigration policy was "moving onto the turf" of the British National Party (BNP). BNP leader Nick Griffin told the Independent he expected some BNP voters to switch to the Tories over the issue. But Mr Howard said he rejected the idea that the Tories and BNP appealed to the same voting instincts. Asked if he woul…	0
Howard unveils Tory asylum plans Tory plans to cut immigration to the UK are not racist and will make the asylum system fairer for genuine refugees, Michael Howard has said. As his party set out detailed asylum reform plans, Mr Howard said they would help smash people smuggling gangs. There would be an annual limit on asylum and all claims would be processed overseas. Some charities say the plans…	0
Brown and Blair face new rift claims For the umpteenth time, Tony Blair and Gordon Brown are said to have declared all out war on each other. This time the alleged rift is over who should take the credit for the government's global aid and debt initiatives, particularly in the wake of the tsunami disaster - an issue many hoped and believed was above such things. It dominated the prime minister's …	0
Tories plan migrant health checks Non-European Union citizens wanting to work in the UK will have to undergo tests for Tuberculosis and HIV, under plans unveiled by the Conservatives. A positive test for TB would mean visa applications being turned down, while HIV would be dealt with case by case. Leader Michael Howard said the checks on new arrivals would help protect public health and the NHS. …	0
Brown targets OAPs and homebuyers Gordon Brown has doubled the level at which house buyers pay stamp duty to Â£120,000 as he put the economy at the heart of Labour's election campaign. The chancellor also unveiled a one-off Â£200 council tax refund for pensioners and a rise in child tax credit. Mr Brown put 1p a pint on beer, 4p on a bottle of wine and 7p on 20 cigarettes but froze petrol duty un…	0
Ministers deny care sums 'wrong' Ministers have insisted they are committed to free personal care for the elderly despite research suggesting the cost of the policy was under-estimated. A report by the Fraser of Allander Institute says the decision to push ahead with the flagship policy was based on flawed research. Deputy Health Minister Rhona Brankin has pledged to study the research. SNP Holyr…	0
Straw praises Kashmir moves The UK has welcomed the decision by India and Pakistan to open a bus link across the ceasefire line dividing the disputed region of Kashmir. Foreign Secretary Jack Straw, touring South East Asian countries, praised the "spirit of cooperation" in achieving the breakthrough. Media reports in both countries describe the deal as a major step in the ongoing peace process. M…	0
Turkey deal 'to help world peace' A deal bringing Turkey a step closer to EU membership is of "fundamental importance" to the peace and security of the world, Tony Blair has said. The deal, struck at the European Council last week, also proved claims of a clash between Muslims and Christians were "wrong", Mr Blair said. It represented the achievement of an "historic British objective", he added. …	0
Goldsmith: 'I was not leant on' The attorney general has again denied being "leant on" by Downing Street to make the legal case for invading Iraq. Claims a written answer on the legality of the war was drafted by Downing Street were "wholly unfounded," he insisted during stormy Lords exchanges. Lord Goldsmith said the answer represented his "genuinely held independent view" the war was legal. The…	0
Escaped prisoner report ordered First Minister Jack McConnell has ordered a report on the decision to allow a paranoid schizophrenic knife attacker to go on a visit unguarded. Michael Ferguson, 36, escaped after being allowed out of the high-security Carstairs unit. The SNP's Nicola Sturgeon has demanded to know who was responsible for signing off the leave. The Scottish Executive said ministers …	0
Analysis: No pain, no gain? He called it his "masochism strategy" in the run-up to the Iraq war and now Tony Blair has signed up for another dose of pain. The idea is simple - the prime minister goes head to head with an often hostile group of "real" voters in the full spotlight of the television cameras. The theory is that talking to the great British public, even if they are the "great unwashed…	0
Labour accused of 'EU propaganda' A "taxpayer subsidised propaganda exercise" on the EU is being used to lull the British public into a false sense of security, say the Tories. Shadow foreign secretary Michael Ancram told MPs a new White Paper was part of trying to soften up opinion ahead of the referendum on the EU constitution. His claims were denied by Foreign Secretary Jack Straw, who accused…	0
Tories urge 'change at the top' Tory delegates are gathering for what is expected to be their last conference before the general election, declaring Britain needs "a change at the top". The party goes into its spring forum trying to highlight what it sees as a clear choice between it and Labour. Tory co-chairman Liam Fox has opened proceedings with a speech criticising Tony Blair's record in gove…	0
'Hitler' row over Welsh arts cash An artist critical of Welsh arts funding being brought under assembly government control has denied comparing the idea with dictatorships in Russia and Germany. Shani Rhys James is worried that the Arts Council of Wales may be taken over by the Welsh Assembly Government. Culture Minister Alun Pugh said it would be "crass and ignorant" to liken a quango review to …	0
Whitehall cuts 'ahead of target' Thousands of civil service jobs have already been cut or moved out of London as part of a major cost-cutting drive. Chancellor Gordon Brown said 12,500 jobs had gone while 7,800 were being moved out of the South East. He plans to axe 104,000 jobs to free up money for education, health, defence, housing and overseas aid. Unions oppose the plans but Mr Brown said Â£…	0
Lib Dems demand new inquiry A judge should look into the David Blunkett controversy as key questions remain unanswered, the Lib Dems say. Sir Alan Budd's inquiry linked the ex-home secretary to the speeding up of a visa claim by his ex-lover's nanny. But he could not say whether Mr Blunkett had treated the nanny as a special case or had used her as an example of immigration problems. Lib Dem spok…	0
Ban on hunting comes into force Fox hunting with dogs is now illegal in England and Wales after a ban on the activity came into force overnight. The law faces a stiff test this weekend, with the Countryside Alliance saying many hunts will be out in force. Chief police officers spokesman Nigel Yeo said he expected most people would obey the law - by drag hunting or chasing foxes then shooting them…	0
MPs quiz aides over royal income Senior officials at the two bodies generating private income for the Queen and Prince of Wales are to be questioned by MPs. Aides from the Duchy of Lancaster and Duchy of Cornwall will appear before the Commons Public Accounts Committee. It has been reported they could be questioned about Prince Charles' spending on Camilla Parker Bowles. But BBC correspondent Pet…	0
Mayor will not retract Nazi jibe London mayor Ken Livingstone has again refused to retract a Nazi insult made to a Jewish reporter. Labour's Mr Livingstone, who says he is "standing by" his remarks, had accused an Evening Standard journalist of being like a "concentration camp guard". At his weekly press conference on Tuesday he said his comments were not racist and refused to apologise. He said …	0
Lib Dems 'to target stamp duty' The Liberal Democrats are promising to raise the stamp duty threshold if they win the general election, in a bid to court first-time house buyers. Vince Cable, the party's Treasury spokesman, said raising the threshold to Â£150,000 would prevent over 400,000 home-buyers from paying the tax. He said first-time buyers were being "squeezed out" of the housing market. …	0
Mallon wades into NE vote battle Middlesbrough mayor Ray Mallon has been drafted in to boost the Yes campaign as the North East assembly referendum enters its final week. The former police chief, dubbed Robocop for his zero tolerance style, clashed on Thursday with Sunderland No campaigner Neil Herron. Mr Mallon said an assembly would give local people more of a say over key issues such as transp…	0
Labour faces 'cold calls' inquiry Labour is to be investigated by a watchdog over claims its election campaign has broken the rules on "cold calling" householders. The information commissioner is to look into a complaint from the Lib Dems about how Labour uses its call centres. The Lib Dems say Labour is telephoning people who have signed up to make sure they do not get marketing calls. Labour de…	0
Blair backs 'pre-election budget' Tony Blair has backed Chancellor Gordon Brown's pre-Budget report amid opposition claims he was too bullish about the state of the UK economy. In a speech in Edinburgh, the prime minister said Thursday's report reinforced stability and opportunity. And that would be central to Labour's next election campaign, planning for which was already well advanced. Mr Brown…	0
Final hunts held as ban looms Hunts in England and Wales have begun on the last day that hunting with dogs is legal, with more due out later. Thousands of supporters are expected to turn out at more than 250 meets, many of which have altered their normal schedules to be out on a Thursday. The ban on hunting with dogs comes into effect from 0001 GMT on Friday. The Countryside Alliance had its late…	0
Iraqis win death test case probe The family of an Iraqi civilian allegedly killed by UK troops have won a challenge against the government's refusal to order a full inquiry. The High Court ruled on Tuesday that Baha Mousa's death in British custody in Iraq fell within the European Convention on Human Rights. And the judges paved the way for an independent inquiry by saying previous investigations…	0
Parties build up poll war chests The Labour Party received more than Â£5m in donations in the final quarter of 2004, new figures show. This is nearly half of the Â£11,724,929 received by 16 political parties listed by the Electoral Commission. The Conservatives were in second place with donations totalling Â£4,610,849, while the Liberal Democrats received just over Â£1m. The majority of Labour's …	0
England children's tsar appointed The first children's commissioner for England has been appointed. Great Ormond Street Hospital professor of child health, Al Aynsley-Green, was chosen by the government and will start the Â£100,000-a-year job immediately. He will oversee a Â£2.5m annual budget and have the power to look into "any matter relating to the interests and well-being of children". Prof …	0
Parties warned over 'grey vote' Political parties cannot afford to take older UK voters for granted in the coming election, says Age Concern. A survey for the charity suggests 69% of over-55s say they always vote in a general election compared with just 17% of 18 to 24 year olds. Charity boss Gordon Lishman said if a "decisive blow" was struck at the election it would be by older voters who could…	0
Tory leader 'cleared' over work Scottish Conservative Party leader David McLetchie claims he has been cleared over a potential conflict of interest. The Edinburgh MSP earns up to Â£30,000 a year from the law firm Tods Murray, where he is a partner. Mr McLetchie said he has taken advice from Holyrood officials about what details he needs to declare. He was advised to exercise judgement to avoid th…	0
Labour trio 'had vote-rig factory' Three Labour councillors in Birmingham were caught operating a "vote-rigging factory", an Election Court has heard. Police found the trio handling unsealed postal ballots in a deserted warehouse in the city during a late-night raid in June 2004, the hearing was told. The votes were later counted towards that month's English local elections. The men, elected to t…	0
New drink limit 'would cut toll' More lives than previously thought could be saved by cutting drink-drive limits by a third, a report says. University College London research claims cutting the limit from 80mg of alcohol per 100ml of blood to 50mg would save 65 lives a year. The findings are being published by the Parliamentary Advisory Council for Transport Safety as MPs are due to vote on the g…	0
Labour MP praises Tory campaign The Conservatives have been "a lot smarter" in the way they have conducted the general election campaign, a Labour backbencher has said. Derek Wyatt said having a five month campaign "turned off voters" and suggested people were already "rather bored of the thing". He wants a greater campaigning role for Chancellor Gordon Brown. Labour said the economy was at the h…	0
Lords wrong on detainees - Straw Jack Straw has attacked the decision by Britain's highest court that detaining foreign terrorist suspects without trial breaks human rights laws. The foreign secretary said the right to life was the "most important liberty" and the government had a duty to protect people from terrorism. Law lords were "simply wrong" to imply the men were being held arbitrarily. Ne…	0
Baron Kinnock makes Lords debut Former Labour leader Neil Kinnock has officially been made a life peer during a ceremony in the House of Lords. He will be known Baron Kinnock of Bedwellty - after his former constituency. Lord Kinnock - who led Labour from 1983 until 1992 - was until recently one of Britain's EU commissioners. A former critic of the House of Lords, he has said he will use the Uppe…	0
Drive to 'save' festive holidays Efforts are being made to 'protect' workers' days off on Christmas Day and New Year's Day. Support is being sought for a bill which would ensure that large retailers in Scotland remain closed on Christmas Day and 1 January. The Usdaw trade union said shop workers should be able to enjoy a break with their families. MSP Karen Whitefield wants to ensure only those w…	0
How political squabbles snowball It's become commonplace to argue that Blair and Brown are like squabbling school kids and that they (and their supporters) need to grow up and stop bickering. But this analysis in fact gets it wrong. It's not just children who fight - adults do too. And there are solid reasons why even a trivial argument between mature protagonists can be hard to stop once its got…	0
Muslim police stops 'more likely' UK Muslims should accept that people of Islamic appearance are more likely to be stopped and searched by police, a Home Office minister has said. Hazel Blears said innocent Muslims would be targeted because of the search for Islamic extremists. Qualifications for religious leaders to enter the UK could also be made tougher, she told a Commons inquiry. Her comment…	0
Falconer rebuts 'charade' claims Concessions on a bill which critics claim would allow euthanasia "through the back door" were not a political ploy, the lord chancellor has said. Ministers have been accused of panic in offering last minute changes to the Mental Capacity Bill amid chaotic scenes in the Commons on Tuesday. Lord Falconer said it was fair to criticise the late timing of the offer. He…	0
Brown in appeal for Labour unity Gordon Brown has made an appeal for unity after reports claimed Mr Blair went back on a pledge to stand down before the next general election. The chancellor would not comment on the reports, but insisted he would not be "diverted or distracted" from tackling the challenges faced by the country. His only "motivation" was to ensure Labour was re-elected, he insiste…	0
Police probe BNP mosque leaflet Police are investigating a British National Party leaflet posted to homes in south Wales opposing plans for a new mosque. Anti-racism campaigners in Swansea have handed copies to South Wales Police. Swansea's Muslim community is raising money to open a new mosque and community centre in the former St Andrews United Reform Church. The building on George Street has b…	0
Protect whistleblowers, TUC says The government should change the law to give more protection to employees who raise health and safety concerns about their workplaces, the TUC has said. It said data from employment tribunals suggested 1,500 "safety whistleblowers" had lost their jobs since 1999. Some firms found it cheaper to sack a worker than to improve buildings or change working conditions, i…	0
Sport betting rules in spotlight A group of MPs and peers has called for a tightening of regulations controlling betting on sport. The Parliamentary Group on Betting and Gaming held a substantial inquiry into betting last year. It followed fears that a massive increase in betting on sport, such as that done using the internet and mobile phones, has led to more cheating. The all-party group recomm…	0
Labour's Cunningham to stand down Veteran Labour MP and former Cabinet minister Jack Cunningham has said he will stand down at the next election. One of the few Blair-era ministers to serve under Jim Callaghan, he was given the agriculture portfolio when Labour regained power in 1997. Mr Cunningham went on to become Tony Blair's "cabinet enforcer". He has represented the constituency now known as…	0
Blunkett tells of love and pain David Blunkett has spoken of his love for married publisher Kimberly Quinn for the first time. The home secretary described how it affected his friends and personal life, but said he was a great believer in personal responsibility. Mr Blunkett is taking legal action to gain access to Mrs Quinn's two-year-old son. She denies he is Mr Blunkett's. The interview with B…	0
Brown to outline presidency goals Next year will be "make or break" for development in poorer countries Gordon Brown will say as he sets out UK goals for its EU and G8 presidencies. The chancellor is due to outline a series of key targets the government will be judged on in 2005. They will include doubling aid from donor countries and eliminating debt owed by the poorest nations. Mr Brown also wa…	0
Crucial decision on super-casinos A decision on whether to allow Westminster to legislate on super-casinos is set to be made by the Scottish Parliament. The government has plans for up to eight Las Vegas style resorts in the UK, one of which is likely to be in Glasgow. Scottish ministers insist they will still have the final say on whether a super-casino will be built in Scotland. But opposition …	0
Blunkett sorry over murder plan David Blunkett has apologised to MPs after the Home Office announced "prematurely" via press release a review of murder laws. The home secretary confirmed the review was to get under way in the wake of a Law Commission report which branded the current murder law as "a mess". He said the review would look at partial defences to murder, including provocation and at m…	0
Lib Dems' new election PR chief The Lib Dems have appointed a senior figure from BT to be the party's new communications chief for their next general election effort. Sandy Walkington will now work with senior figures such as Matthew Taylor on completing the party manifesto. Party chief executive Lord Rennard said the appointment was a "significant strengthening of the Lib Dem team". Mr Walkingto…	0
Blair backs 'pre-election budget' Tony Blair has backed Chancellor Gordon Brown's pre-Budget report amid opposition claims he was too bullish about the state of the UK economy. In a speech in Edinburgh, the prime minister said Thursday's report reinforced stability and opportunity. And that would be central to Labour's next election campaign, planning for which was already well advanced. Mr Brown…	0
Muslims discuss election concerns Issues that Muslims should be considering before voting in the next general election are to be debated by UK community representatives. The event is being held by the Muslim Association of Britain (MAB), which believes Muslim voters could influence the result in up to 50 constituencies. Last year MAB, which opposed the war in Iraq, urged Muslims not to vote for L…	0
MPs demand 'Budget leak' answers Ministers have been asked to explain how Budget details were printed in a London newspaper half an hour before Gordon Brown made his speech. The Tories said a large chunk of the Budget appeared to have been leaked in what they describe as a "serious breach of Treasury confidentiality". The Lib Dems called for Commons leader Peter Hain to make a statement and said …	0
PM apology over jailings Tony Blair has apologised to two families who suffered one of the UK's biggest miscarriages of justice. The prime minister was commenting on the wrongful jailing of 11 people for IRA bomb attacks on pubs in Guildford and Woolwich in 1974. Mr Blair said: "I am very sorry that they were subject to such an ordeal and injustice." He made the apology to members of the Conlon a…	0
Terror powers expose 'tyranny' The Lord Chancellor has defended government plans to introduce control orders to keep foreign and British terrorist suspects under house arrest, where there isn't enough evidence to put them on trial. Lord Falconer insists that the proposals do not equate to a police state and strike a balance between protecting the public against the threat of terrorism and upholdi…	0
BAA support ahead of court battle UK airport operator BAA has reiterated its support for the government's aviation expansion plans to airports throughout the country. The comments come a day ahead of a High Court challenge by residents' groups and local councils to the government's White Paper. The judicial review will centre on government plans for expansion at Heathrow, Stansted and Luton airpo…	0
New rules tackle 'sham weddings' New rules on marriage for foreign nationals living in the UK are coming into force. From Tuesday, most non-EU citizens will need Home Office approval to marry. The Home Office says the new rules are aimed at reducing the number of sham marriages, of which there are estimated to be up to 15,000 a year. But immigrants' group the Joint Council for the Welfare of Immi…	0
UK troops on Ivory Coast standby Downing Street has confirmed British troops are on standby in case they need to help evacuate several hundred UK citizens from Ivory Coast. The news came as it emerged France had begun evacuating its hostages after days of anti-French demonstrations. Trouble flared after nine French peacekeepers were killed and President Jacques Chirac ordered the destruction of t…	0
Tory leader quits legal position David McLetchie has resigned from his post as a partner in a legal firm following criticism over his dual role. The Scottish Conservative leader had insisted that his legal work with Tods Murray did not influence the causes he supports. But on Friday he said: "I have tendered my resignation as a partner with immediate effect." Mr McLetchie had received advice from…	0
'Debate needed' on donations cap A cap on donations to political parties should not be introduced yet, the elections watchdog has said. Fears that big donors can buy political favours have sparked calls for a limit. In a new report, the Electoral Commission says it is worth debating a Â£10,000 cap for the future but now is not the right time to introduce it. It also says there should be more stat…	0
Blair to face trust issue head on Tony Blair says he will be facing the issue of trust and his own integrity head on during the election campaign. During a question and answer session with first-time voters on Five News, Mr Blair said he had no option but to "confront it" by talking to people. He also dismissed claims government plans to get 50% of young people into university would devalue degre…	0
Butler launches attack on Blair Former civil service chief Lord Butler has criticised the way Tony Blair's government operates, accusing it of being obsessed with headlines. He also attacked the way the Iraq war was "sold" to the public, with important warnings on the strength of the intelligence left out. Tory leader Michael Howard said Lord Butler had given the "most damaging testimony" he coul…	0
'EU referendum could cost Â£80m' It could cost Â£80m to run a UK referendum on the European constitution, ministers have revealed. In a written parliamentary answer, Constitutional Affairs Minister Chris Leslie said the poll was likely to cost the same as a general election. Mr Leslie said the cost could not be compared with the only previous British referendum, held 30 years ago. Ministers say t…	0
MPs issued with Blackberry threat MPs will be thrown out of the Commons if they use Blackberries in the chamber Speaker Michael Martin has ruled. The Â£200 handheld computers can be used as a phone, pager or to send e-mails. The devices gained new prominence this week after Alastair Campbell used his to accidentally send an expletive-laden message to a Newsnight journalist. Mr Martin revealed som…	0
UK needs tax cuts, Tories insist A major change of direction is needed in Britain if it is to prosper, the shadow chancellor said as the Tory Party spring conference began. Oliver Letwin said the UK could not compete with other countries without the Â£4bn tax cuts he was promising. Tory co-chairman Liam Fox had opened the forum in Brighton with an attack on Labour's record and party leader Michae…	0
Burglar defence guidelines issued Householders who injure or even kill intruders are unlikely to be prosecuted - providing they were acting "honestly and instinctively", new guidelines say. The law also protects those who use "something to hand" as a weapon. The leaflet, published by police and prosecutors, aims to combat confusion about current legislation, which lets people use "reasonable forc…	0
Kennedy criticises 'unfair' taxes Gordon Brown has failed to tackle the "fundamental unfairness" in the tax system in his ninth Budget, Charles Kennedy has said. How was it right that the poorest 20% of society were still paying more as a proportion of their income than the richest 20%, the Lib Dem leader asked. The new Â£200 council tax rebate for pensioners did nothing to fix the "unfair tax", …	0
Hunt ban support is 'in decline' Support for a ban on hunting has fallen in the past six years, a poll suggests. Less than half the UK wants a ban compared to almost two-thirds in 1999, the Mori survey of 2,000 adults for BBC One's Countryfile programme suggests. The number opposed to a ban remains constant, but those "neither supporting nor opposing" has increased by 11%. Most city-dwellers supp…	0
Pakistani women 'must not hide' Hiding women away in the home hidden behind veils is a backward view of Islam, President Musharraf of Pakistan has said during a visit to Britain. He was speaking to the BBC's Newsnight programme a few hours before visiting the Pakistani community in Manchester. "My wife is travelling around. She is very religious but she is very moderate," said General Musharraf. …	0
Lib Dems predict 'best ever poll' The Lib Dems are set for their best results in both the general election and the local council polls, one of their frontbenchers has predicted. Local government spokesman Ed Davey was speaking as the party launched its campaign for the local elections being held in 37 English council areas. The flagship pledge is to replace council tax with a local income tax. Th…	0
Profile: David Miliband David Miliband's rapid rise through the ranks of government continues with his promotion to Cabinet Office minister. Elected in a safe Labour seat in 2001 his previous job was school standards minister - a role he won in May 2002. Prior to the last election he was a key figure in New Labour as the head of the Downing Street policy unit where he was a key member of the mani…	0
Police urge pub closure power New powers are needed to close disorderly pubs, bars and clubs for up to a week or even permanently, police chiefs have told MPs. Association of Chief Police Officers president Chris Fox said the current 24-hour closure power did not have enough impact on bad landlords. Mr Fox's comments follow the controversy over plans to allow pubs to open around the clock. He rej…	0
Boateng to step down at election Paul Boateng, Chief Secretary to the Treasury, is to step down as a Labour MP at the forthcoming general election. Mr Boateng, 53, is to become the UK's high commissioner to South Africa. He was the UK's first black cabinet minister when appointed to his post in 2002, promoted from the Home Office, where he had been prisons minister. Mr Boateng served on the Great…	0
Howard unveils election platform The Conservatives would stand up for the "forgotten majority", Michael Howard pledged as he unveiled the first part of the Tory election manifesto. The Tory leader argued there was a mass of people whom he says feel let down by Tony Blair and who share Tory values. In the foreword to the manifesto, he promises to focus on restoring order, trying to lower taxes and…	0
Labour plans maternity pay rise Maternity pay for new mothers is to rise by Â£1,400 as part of new proposals announced by the Trade and Industry Secretary Patricia Hewitt. It would mean paid leave would be increased to nine months by 2007, Ms Hewitt told GMTV's Sunday programme. Other plans include letting maternity pay be given to fathers and extending rights to parents of older children. The To…	0
At a glance: Tory health checks The UK' opposition Conservatives have unveiled plans to introduce health checks for immigrants if they win the General Election. Here's a guide to the plan: People coming to live and work in Britain from outside the EU. If they plan to stay six months or more and are from a country with lots of TB, they would have to have a chest x-ray and further tests if appropri…	0
What the election should really be about? A general election is the best chance most pressure groups get to make a real impact on government policy. Here is how six leading lobbies plan to make sure their cause is being debated ahead of an expected Spring poll. We've called for the state pension to be increased from Â£79.60 to the pensioner credit guarantee level of Â£105.45. That's what we're ca…	0
Could rivalry overshadow election? Tony Blair and Gordon Brown are desperately trying to stuff the genie of their rivalry back into the bottle. Along with any number of senior cabinet colleagues, they are insisting their only job is to win the next election and govern in the best interests of Britain. It is a message they are aiming directly at their backbenchers who are becoming irritated and ev…	0
'More to do' on adult literacy The government will only hit its target for improving adult maths and literacy skills if courses are made more attractive, a report says. The National Audit Office praised ministers for reaching the benchmark of 750,000 adults in England gaining basic qualifications by this year. But a target of 1.5 million more by 2010 needed "creative" ideas. Some 26 million adult…	0
Brown 'proud of economy record' Gordon Brown has delivered a rousing speech to Labour's spring conference setting out the government's agenda for the next general election. The chancellor said he was proud of his party's record on the economy, and would strive for continuing stability if elected. The Gateshead conference was told he would help young people who were struggling to buy their own hom…	0
Kennedy questions trust of Blair Lib Dem leader Charles Kennedy has said voters now have a "fundamental lack of trust" of Tony Blair as prime minister. He said backing his party was not a wasted vote, adding that with the Lib Dems "what you see is what you get". He made his comments at the start of a day of appearances on Channel Five in a session on The Wright Stuff programme. Questions from cal…	0
Tories attack burglar 'U-turns' Tory leader Michael Howard has accused Tony Blair of performing U-turns over rules on using force against burglars. The government has ruled out amending the present law, which allows "reasonable force" in self defence. Mr Howard branded the decision unacceptable, saying: "It is not householders who should be frightened, it's the burglars." Home Secretary Charles C…	0
Tories reject rethink on axed MP Sacked MP Howard Flight's local Conservative association has insisted he will not be its candidate at the general election. Russell Tanguay, agent for Arundel and South Downs Tories, said Mr Flight was ineligible to be a candidate and the association was seeking a substitute. The news comes despite Mr Flight's allies saying they had enough support to hold a meetin…	0
Tories pledge free sports lessons Children would be offered two hours' free sports training a week by a future Tory government, the party has said. The Club2School policy would provide up to Â£250m yearly for local sports clubs in the UK to deliver after-school sport. The extra coaching would be funded by the National Lottery and would come on top of the two hours of sport a week children are sup…	0
Conservative backing for ID cards The Tories are to back controversial government plans to introduce ID cards. The shadow cabinet revealed its support ahead of next week's Commons vote on a bill to introduce compulsory ID. The decision follows a "tough meeting" where some senior Tories argued vociferously against the move, party sources told the BBC. The bill, which ministers claim will tackle cr…	0
Choose hope over fear - Kennedy Voters will have a clear choice between the politics of fear and the politics of hope in the next general election, said Charles Kennedy. In his New Year message the Liberal Democrat leader said Labour and the Conservatives were united in relying on fear and "populist scares". He said his party was the one of hope and was ready for a 2005 poll. On the Asian tsunami…	0
Pre-poll clash on tax and spend Labour and the Tories have clashed over tax and spending plans as the row over Gordon Brown's Budget turned into a full scale pre-election battle. Tony Blair claimed a Tory government would "cut" Â£35bn from public services hitting schools, hospitals and police. Tory chairman Liam Fox accused Labour of "at best misrepresentation at worst a downright lie" and said t…	0
Labour's election love-in Peace and love have been in short supply in the Labour party in recent days. If press reports are to be believed, Alan Milburn and Gordon Brown have been at each other's throats over the contents of Labour's next election manifesto. But the pair were all smiles on Tuesday morning, as they joined John Prescott to unveil Labour's latest poster campaign. The event - at Old …	0
Tories unveil quango blitz plans Plans to abolish 162 quangos have been unveiled by the Conservatives as part of their effort to show how government red tape can be cut. Six government units would also be scrapped under proposals which the Tories say would save more than Â£4.3bn. Among the targets are strategic health authorities and the new fair access regulator for universities. Tory frontbench…	0
Tory leader urges Harry apology Prince Harry should personally make clear how sorry he is about wearing a Nazi uniform to a friend's fancy dress party, says Tory leader Michael Howard. Mr Howard, whose grandmother died in Auschwitz, said many people would be offended by the prince's actions Clarence House has issued a statement saying the prince has apologised and realised it had been a poor cost…	0
Terror detainees win Lords appeal Detaining foreign terrorist suspects without trial breaks human rights laws, the UK's highest court has ruled. In a blow to the government's anti-terror measures, the House of Lords law lords ruled by an eight to one majority in favour of appeals by nine detainees. Most of the men are being indefinitely held in Belmarsh prison, south London. The law lords said th…	0
Blair dismisses quit claim report Tony Blair has dismissed reports he told Gordon Brown he would quit before the next general election. "You don't do deals over jobs like this," the prime minister told BBC One's Breakfast with Frost programme. According to a new book, Brown's Britain, Mr Blair went back on a pledge to make way for Mr Brown after Cabinet allies intervened in June 2004. Mr Blair sa…	0
Petrol duties frozen, Brown says Chancellor Gordon Brown has announced a freeze on fuel duty in his pre-budget speech to the Commons on Thursday. Mr Brown told the House that government policy is to raise fuel duty at least in line with inflation each year to fulfil environmental commitments. But this financial year, because of "volatility in the oil market", he said the duty would be frozen. Dur…	0
Milburn defends poster campaign Labour's election chief Alan Milburn has defended his party's campaign posters amid Tory claims the ads were nothing short of "sly anti-Semitism". Mr Milburn said he appreciated people's concerns, but insisted that "what they were was anti-Tory" and "not in any way, shape or form anti-Semitic". He was responding to Tory spokesman Julian Lewis who said the ads were …	0
Tory 'stalking horse' Meyer dies Sir Anthony Meyer, the Tory backbencher who challenged Margaret Thatcher for the party leadership in 1989, has died. He was 84, had been suffering from cancer for many months, and died at his London home. That failed "stalking horse" leadership challenge made it easier for Michael Heseltine to mount his own bid. That in turn paved the way for John Major to move in…	0
Goldsmith denies war advice claim The attorney general has denied his statement to Parliament about the legality of the Iraq war was drafted by Downing Street officials. Lord Goldsmith said Lord Falconer and Baroness Morgan played no part in drafting the answer. He added the answer represented his view that the war was legal, but was not a summary of his advice to the PM. The government has resis…	0
Mrs Howard gets key election role Michael Howard's ex-model wife, Sandra, is to play a leading role in the Conservative election campaign. Mrs Howard will make solo visits to target seats as well as accompanying her husband on his helicopter campaign trail criss-crossing the country. Mr Howard will host a news conference at the party's London HQ every morning, Tory co-chairman Liam Fox said. "We …	0
McConnell in 'drunk' remark row Scotland's first minister has told a group of high school pupils that it is okay to get drunk "once in a while". Jack McConnell was speaking to more than 100 secondary pupils from schools in the Highlands about the problems of binge drinking and drink promotions. He has been criticised by the SNP for encouraging young people to get drunk. But the Scottish Executive…	0
Crisis 'ahead in social sciences' A national body designed to tackle skills shortages in key subjects should be set up, a committee of MPs has said. There was an "absolute crisis" in the recruitment of statisticians and other social science experts, the Commons science and technology committee added. "Major problems" are expected over the next 10 years as the social science workforce continues to…	0
Guantanamo four questioned The four Britons freed from US custody in Guantanamo Bay are expected to be allowed a visit by one relative. Moazzam Begg, Martin Mubanga, Feroz Abbasi and Richard Belmar were held for three years, accused of al-Qaeda links. Mr Begg's father, Azmat, said he had been told he could see his son for 20 minutes and would say he was "a hero". The men are being held at London'…	0
Kennedy calls for Iraq exit plans Tony Blair should set out a proper exit strategy from Iraq in the wake of next Sunday's elections in the country, Lib Dem leader Charles Kennedy has said. In a speech focusing on issues arising from the re-election of George W Bush, Mr Kennedy said Iraq had become a "crucible of militant terrorism". He wants to see a phased withdrawal of UK troops "as soon as the…	0
Boris opposes mayor apology Ken Livingstone should "stick to his guns" and not apologise for his "Nazi" comment to a Jewish reporter, Tory MP Boris Johnson has insisted. Mr Johnson also claimed Tony Blair's intervention in the row was "an attempt to reassure Jewish voters". London mayor Mr Livingstone says he is "standing by" his remarks which likened an Evening Standard journalist to a "concentr…	0
Tory expert denies defeatism The Conservatives' campaign director has denied a report claiming he warned Michael Howard the party could not win the next general election. The Times on Monday said Australian Lynton Crosby told the party leader to focus on trying to increase the Tories' Commons presence by 25 to 30 seats. But Mr Crosby said in a statement: "I have never had any such conversation...…	0
Lib Dems target first-time buyers The Liberal Democrats have unveiled plans to build 100,000 new "affordable" homes on publicly owned land. The party's scheme would allow people to buy a share in a home through a mutual home ownership trust, as a way of getting onto the housing ladder. The Lib Dems would also encourage the conversion of existing buildings in an effort to protect greenfield sites.…	0
Immigration to be election issue Immigration and asylum have normally been issues politicians from the big parties have tiptoed around at election time. But no longer. Both Labour and the Tories have signalled their intention of making them central to their election campaigns. They have been struck by the level of concern amongst voters about the issues, with internal surveys showing they have th…	0
Blair sees greater Bush consensus George W Bush will display a more consensual approach to world politics as he begins his second term as US President, Tony Blair has said. The prime minister said Mr Bush had learned military force was not the only way to fight terrorism. He understood that "the best prospect of peaceful co-existence lies in the spread of democracy and human rights", Mr Blair tol…	0
Plaid MP's cottage arson claim A Plaid Cymru MP believes UK security services were involved in some arson attacks blamed on Welsh extremists. It is 25 years since the start of 12 years of fire-bombings, attributed to a shadowy group known as Meibion Glyndwr. Plaid Cymru's Elfyn Llwyd has suggested the security services could have been involved, with the intention of discrediting the nationalist v…	0
Act on detention ruling, UK urged The government must act quickly on the Law Lords' ruling that detention of foreign terror suspects without trial is unlawful, Mary Robinson has said. The former UN commissioner for human rights and Irish president told Radio 4's Today the government's response would be scrutinised internationally. "It would be very troubling if the government did not accept the j…	0
Blair to face MPs amid feud talk Tony Blair faces his first prime minister's questions of 2005 after a week of renewed speculation about his relationship with Gordon Brown. Meanwhile, the chancellor is leaving Britain on a high-profile tour of Africa to highlight poverty issues. But before doing so, he insisted he still trusted Mr Blair, despite claims to the contrary in a new book. Labour MPs ha…	0
UK rebate 'unjustified' - Chirac French president Jacques Chirac has called the UK's Â£3bn rebate from the European Union "unjustified". Speaking after a summit meeting he said unless it was put up for discussion the EU would never be able to reach agreement on its medium term finances. Earlier Foreign Secretary Jack Straw said the UK was prepared to veto any bid to reduce the rebate secured by M…	0
Howard dismisses Tory tax fears Michael Howard has dismissed fears from some Conservatives that his plans for Â£4bn tax cuts are too modest. He defended the package, saying it was a plan for the Tories' first Budget and he hoped to be able to go further. The Tories on Monday highlighted Â£35bn in "wasteful" spending they would stop to allow tax cuts, reduced borrowing and more spending on key ser…	0
Campaign 'cold calls' questioned Labour and the Conservatives are still telephoning the millions of people who have signed up to make sure they do not get marketing "cold calls". The parties say they can stick to the rules by ensuring that their calls are not marketing - for instance by asking about people's voting intentions. The Lib Dems are asking the watchdog overseeing the rules to stop the …	0
Kennedy predicts bigger turnout Voters' "pent up passion" could confound predictions of a low turnout in the coming general election, Charles Kennedy has said. The Liberal Democrat leader predicted concerns over Iraq and other international and domestic issue would express themselves during the campaign. His comments come as an inquiry looks at how best to boost voter turnouts. Ex-foreign secreta…	0
MP's shock at long lost daughter Labour MP Stephen Pound has told of his shock and his joy on learning he fathered a daughter when he was "out of control" during the "wild" 1960s. Lucy, 36, tracked down Mr Pound after her birth mother told her he was known as "Precious" at school. Despite being told he was a "nutter who died at sea" she found a reference to Mr Pound on Friends Reunited. Lucy's mo…	0
More reforms ahead says Milburn Labour will continue to pursue controversial reforms if it wins a third term in power, the party's election chief Alan Milburn has said. He pledged Labour would encourage more people to achieve their aspirations. "What we want is for more people to earn and own," Mr Milburn told BBC Radio 4's Today show. Tory Shadow Chancellor Oliver Letwin called Labour "a brillia…	0
EU fraud clampdown urged EU member states are failing to report fraud and irregularities in EU funds on a consistent basis, the UK's public spending watchdog has said. The National Audit Office said although the latest figures showed reported fraud was falling, the EU still had no common definition of fraud. It also expressed concern that, for the 10th year, the European Court of Auditors had qua…	0
UK's 'useless' quangos under fire The UK has 529 quangos financed with billions of pounds of taxpayers' cash - many of which are useless or duplicate each other's efforts, a report claims. Essential Guide to British Quangos 2005 author Dan Lewis said at least 111 of the appointed bodies had been set up since Labour won power in 1997. He urged a limit on the number of quangos that could be set up …	0
Tories outlining policing plans Local communities would be asked to go to the polls to elect their own area police commissioner, under plans unveiled by the Conservatives. Party leader Michael Howard said the new role would replace "inconspicuous" police authorities. He said the new office would not supersede the job of a chief constable. The Lib Dems said the plan could let extreme groups run po…	0
Brown names 16 March for Budget Chancellor Gordon Brown will deliver his Budget to the House of Commons on 16 March, the Treasury has announced. The Budget, likely to be the last before the General Election, will be at 1230 GMT on that Wednesday, just after Prime Minister's question time. The annual event is when the chancellor outlines the government's taxation and broader economic predictions. …	0
Hunt demo at Labour meeting Pro-hunt supporters are set to protest at Labour's spring conference. The Countryside Alliance says it expects up to 4,000 supporters to demonstrate against the hunting ban. They have agreed to keep to a demonstration site on the other side of the River Tyne from the conference venue in Gateshead. A bid to overturn the law banning hunting with dogs in England and Wales…	0
Mandelson warning to BBC The BBC should steer away from "demonising" ex-Downing Street media chief Alastair Campbell, Peter Mandelson has said. The European commissioner and former Labour minister was speaking amid claims that Mr Campbell is part of a Labour "dirty tricks" campaign. That charge was denied by Mr Mandelson, who said the Tories were afraid of Mr Campbell's campaigning skills. He war…	0
Blair and Blunkett Sheffield trip Tony Blair is to join Home Secretary David Blunkett in a visit to Sheffield on Thursday. Mr Blunkett's conduct is being looked at to establish whether he abused his position in relation to his ex-lover. The Parliamentary standards watchdog is looking at his decision to give Kimberly Quinn free rail tickets. He is also being investigated over the visa application …	0
Report attacks defence spending The Ministry of Defence has been criticised over the soaring spending costs and growing delays of its top equipment projects. A National Audit Office report on the 20 biggest projects says costs have risen by Â£1.7bn in the past year. It says there is "little evidence" the MoD's performance had improved, despite the introduction of a "smart acquisition" policy six …	0
Nat Insurance to rise, say Tories National Insurance will be raised if Labour wins the next election, Tory leader Michael Howard has claimed. Tony Blair has said he does not want higher tax rates for top earners but on Wednesday said other tax promises would be left to Labour's manifesto. Prime minister's questions also saw Mr Blair predict that new plans would probably cut net immigration. He at…	0
Hague's six-figure earnings shown The rewards of leaving front-bench politics are shown in the latest annual register of members' interests. The register shows former Tory leader William Hague earning up to Â£820,000 on top of his MPs' salary, much of it from speaking fees. His former shadow chancellor Michael Portillo makes up to Â£560,000 a year - partly because of speeches and TV work. Ex-heal…	0
UKIP outspent Labour on EU poll The UK Independence Party outspent both Labour and the Liberal Democrats in the European elections, new figures show. UKIP, which campaigned on a slogan of "Say no to Europe", spent Â£2.36m on the campaign - second only to the Conservatives' Â£3.13m. The campaign took UKIP into third place with an extra 10 MEPs. Labour's campaign cost Â£1.7m, the Lib Dems' Â£1.19m …	0
Howard taunts Blair over splits Tony Blair's feud with Gordon Brown is damaging the way the UK is governed, Tory leader Michael Howard has claimed in a heated prime minister's questions. Mr Howard asked: "How can they fight crime when they are fighting each other?" That question was later unveiled as the headline for new Tory campaign posters. But Mr Blair dismissed the talk of splits and said pe…	0
Campaign 'cold calls' questioned Labour and the Conservatives are still telephoning the millions of people who have signed up to make sure they do not get marketing "cold calls". The parties say they can stick to the rules by ensuring that their calls are not marketing - for instance by asking about people's voting intentions. The Lib Dems are asking the watchdog overseeing the rules to stop the …	0
Brown ally rejects Budget spree Chancellor Gordon Brown's closest ally has denied suggestions there will be a Budget giveaway on 16 March. Ed Balls, ex-chief economic adviser to the Treasury, said there would be no spending spree before polling day. But Mr Balls, a prospective Labour MP, said he was confident the chancellor would meet his fiscal rules. He was speaking as Sir Digby Jones, CBI dire…	0
Chancellor rallies Labour voters Gordon Brown has issued a rallying cry to supporters, warning the "stakes are too high" to stay at home or protest vote in the next general election. The chancellor said the poll - expected to fall on 5 May - would give a "clear and fundamental" choice between Labour investment and Tory cuts. He told his party's spring conference the Tories must not be allowed to …	0
Tories opposing 24-hour drinking The Tories say plans to extend pub opening times should be put on hold until binge drinking is under control, despite backing a law change last year. Spokesman David Davis said ministers had failed to make his party aware of concern among senior police that plans would cause more anti-social behaviour. Notts police chief Steve Green said innocent people would suff…	0
Abbas 'will not tolerate' attacks Palestinian leader Mahmoud Abbas has said he will not tolerate attacks such as last Friday's suicide bombing in the Israeli city of Tel Aviv. In an interview ahead of a meeting in London to discuss Palestinian reforms, Mr Abbas said such attacks were against Palestinian interests. The Palestinian Authority (PA) was exerting "a 100% effort" to end the violence, Mr…	0
Ex-PM Lord Callaghan dies aged 92 Former Labour prime minister Lord Callaghan has died on the eve of his 93rd birthday. He passed away at home in East Sussex, just 11 days after his wife Audrey died aged 91. Lord Callaghan, who leaves a son and two daughters, was the longest living former British PM in history. He entered Downing Street in 1976 after the resignation of Harold Wilson. Prime Minist…	0
Howard pitches for UK ethnic vote Michael Howard is to make a pitch for Britain's ethnic vote urging people who feel "taken for granted" by Tony Blair to vote Conservative. He will say Conservatives "share the same values" as the UK's minorities. And that he wants to build a "better Britain" where everyone, whatever the colour of their skin or religion, can "make the most of their talents". But t…	0
Blair ready to call election Tony Blair seems certain to end weeks of phoney war on Monday and announce there will be a general election on 5 May. The date has been pencilled into the diaries of politicians and political journalists for many months and, despite occasional panics that the prime minister was on the verge of calling a snap poll, it has not shifted. Over the weeks, there have been an…	0
EU China arms ban 'to be lifted' The EU embargo on arms exports to China is likely to be lifted in the next six months despite US objections, UK Foreign Secretary Jack Straw has said. The 15-year-old ban was imposed in the aftermath of China's crackdown on protesters in Tiananmen Square. Mr Straw told a Commons select committee human rights concerns over China remained. But he said it was wrong t…	0
Minister defends hunting ban law The law banning hunting with dogs in England and Wales is enforceable and "very clear", Alun Michael has said. The rural affairs minister said it would become obvious if people flouted the law, which came into force on Friday, and pretended they were not. Some 270 hunts met legally on Saturday killing a total of 91 foxes - only four were accidentally killed by hou…	0
Child access laws shake-up Parents who refuse to allow former partners contact with their children could be electronically tagged under plans being considered by ministers. Curfews and community service orders were other options which could be used if court orders to allow parental access were defied, Lord Falconer said. The constitutional affairs secretary outlined some of the plans on Tuesday. …	0
'Last chance' warning for voters People in England, Scotland and Wales must have registered by 1700 GMT to be able to vote in the general election if it is held, as expected, on 5 May. Those who filled in forms last autumn should already be on the register - but those who have moved house or were on holiday may have been left off. There will also be elections for local councils and mayors in part…	0
Labour seeks to quell feud talk Labour's leadership put on a show of unity at a campaign poster launch after MPs criticised Tony Blair and Gordon Brown over reports of their rift. Mr Brown was joined at the launch by John Prescott and Alan Milburn, the man controversially put in charge of election planning by Mr Blair. A private meeting on Monday saw normally loyal MPs warn that feuding could jeo…	0
MPs to debate 'euthanasia laws' MPs are preparing to debate a bill which critics claim would legalise euthanasia "by the back door". The bill would give legal force to "living wills", where people say they want medical treatment withheld if they become severely incapacitated. The Mental Capacity Bill has broad support from charities who say it would give better safeguards over treatment. But Chri…	0
Kilroy unveils immigration policy Ex-chatshow host Robert Kilroy-Silk has attacked UK policy on immigration saying Britain's open door approach is hitting low wage "indigenous" workers. The Veritas leader said the only people to benefit from immigrants from places like Poland were employers, landlords, members of the 'metropolitan elite'. The MEP said his party would only admit foreigners who wer…	0
Will the Budget bring out smiling voters? As Tory spokesman Oliver Letwin said - any chancellor would use his pre-election budget to offer some vote winning sweeteners, wouldn't he. And everyone does, indeed, expect Gordon Brown to do just that in his last budget before the expected polling day of 5 May. There will be plenty of talk about taking no risks with the economy or handing out irresponsi…	0
Kennedy to make temple address Charles Kennedy is set to address 2,000 people at a Hindu temple as part of an appeal to ethnic minority voters. The Liberal Democrat leader will visit the Shri Swaminarayan Mandir Temple in Neasden, north west London. He will say Labour "can no longer lay exclusive claim to the votes of Britain's ethnic minorities". Mr Kennedy will also highlight the anger among pe…	0
Labour targets 'hardcore truants' A fresh crackdown on persistent truants in England has been launched by Education Secretary Ruth Kelly. Serial truants make up one in 13 pupils. Previous initiatives brought 40,000 pupils back to school since 1997, according to official statistics. Parenting contracts, penalty notices and "fast track" prosecution systems have been used to tackle what has been a s…	0
Blair prepares to name poll date Tony Blair is likely to name 5 May as election day when Parliament returns from its Easter break, the BBC's political editor has learned. Andrew Marr says Mr Blair will ask the Queen on 4 or 5 April to dissolve Parliament at the end of that week. Mr Blair has so far resisted calls for him to name the day but all parties have stepped up campaigning recently. Downin…	0
'Debate needed' on donations cap A cap on donations to political parties should not be introduced yet, the elections watchdog has said. Fears that big donors can buy political favours have sparked calls for a limit. In a new report, the Electoral Commission says it is worth debating a Â£10,000 cap for the future but now is not the right time to introduce it. It also says there should be more stat…	0
Blair pledges unity to Labour MPs Tony Blair has sought to reassure Labour backbenchers that nothing will stand in the way of the party's bid for a third term in power. Mr Blair was speaking to MPs amid fresh rumours of a rift with Gordon Brown. A new book says the prime minister went back on a pledge to Mr Brown to stand down before the next general election. The chancellor has said he is focuse…	0
Thousands join strike in Wales Thousands of civil servants were on strike across Wales on Friday in protest at planned job cuts. A range of services in Wales were affected as civil servants in Wales joined the UK-wide strike. The strike, called by the Public and Commercial Services Union, was the biggest by civil servants in a decade. The action follows Chancellor Gordon Brown's announcement in J…	0
Blunkett unveils policing plans People could be given the mobile phone number of their local bobby under an overhaul of policing in England and Wales unveiled by David Blunkett. The plans include a dedicated policing team for each neighbourhood and a 10 point compulsory customer charter. The home secretary said targets would be put in place to ensure that the public got a good response from polic…	0
Concerns at school diploma plan Final appeals are being made for the government not to ditch the reform plan for England's secondary schools put forward by the Tomlinson report. The government's response to the plan for a four-tier diploma to replace all existing 14-19 qualifications is expected next week. Some are worried it could be scuppered if, as Tony Blair and Ruth Kelly have suggested, GCS…	0
Security papers 'found in street' An inquiry is under way after files containing security details about the Pakistani president's visit to London were found by a member of the public. The files are believed to contain detailed security arrangements for Gen Pervez Musharraf's visit this week, including police codes. Scotland Yard said the policing operation had been reviewed. A spokesman said Pres…	0
Opposition grows to house arrests The Conservatives have expressed "serious misgivings" about government plans for keeping UK and foreign terror suspects under house arrest. Michael Howard said he would not back the Home Secretary's plans for "control orders" which include home detention. "I do not believe that anyone should be deprived of their liberty on the say so of a politician," he said. Th…	0
Peers debate Crown succession law Peers are debating proposals to change the rules governing the succession to the throne. Labour peer Lord Dubs' Succession to the Crown Bill aims to end the right of male heirs to succeed to the crown even if they have an older sister. The private member's bill would also abolish the ban on heirs to the throne marrying Roman Catholics. The Fabian Society's Sundar…	0
New foot and mouth action urged A senior Tory MP has criticised agriculture department Defra's "lackadaisical" approach to planning for a future foot and mouth outbreak. Public accounts committee chairman Edward Leigh was giving his reaction to a report by a government watchdog on lessons to be learnt from the crisis. The National Audit Office said Defra had improved its capacity to deal with fut…	0
Kennedy looks to election gains They may not know quite how to describe their position in British politics - the real opposition, the valid opposition, the effective opposition or the authentic opposition. But the Liberal Democrats are entering the expected 2005 election campaign determined to prove it is they, not the Tories, who are now the real threat to Labour. As Tory leader Michael Howard k…	0
Profile: David Blunkett Before he resigned the position of home secretary on Wednesday, David Blunkett had been in charge of a substantial body of government portfolios including race, policing and immigration. His responsibilities in running the Home Office included civil emergencies, security, terrorism and expenditure. Named home secretary after the 2001 general election, Mr Blunkett had seen …	0
E-University 'disgraceful waste' A failed government scheme to offer UK university courses online has been branded a "disgraceful waste" by MPs. The e-University was scrapped last year, having attracted only 900 students at a cost of Â£50m. Chief executive John Beaumont was paid a bonus of Â£44,914, despite a failure to bring in private sector backers. The Commons education select committee calle…	0
Green fear for transport ballot The Green Party is concerned thousands of residents may not be able to vote in Edinburgh's transport referendum. Edinburgh City Council is to ballot constituents on proposals to introduce congestion charging in the capital. But Green MSP Mark Ballard fears people not on the council's edited electoral register may miss out. Local authorities can only send ballot pap…	0
Howard 'truanted to play snooker' Conservative leader Michael Howard has admitted he used to play truant to spend time with his school friends at a snooker hall. Mr Howard said his time at Jack's Snooker Hall in Llanelli in the 1950s had not done him "any lasting damage". But he told the Times Educational Supplement that truancy was "very bad" and said "firm action" was needed. Mr Howard also cal…	0
Blair 'damaged' by Blunkett row A majority of voters (68%) believe the prime minister has been damaged by the row over David Blunkett's involvement in a visa application, a poll suggests. But nearly half those surveyed said Mr Blunkett should return to Cabinet if Labour won the next election. Some 63% of respondents in the Sunday Times poll thought his former lover - Kimberly Quinn - acted vindic…	0
Tsunami 'won't divert Africa aid' UK aid to help the victims of the Asian tsunami disaster will not take much needed relief from Africa, Prime Minister Tony Blair has promised. Mr Blair told the BBC's Breakfast with Frost show the money spent on the tsunami would not "invade" the money Britain wanted to spend on Africa. Questioned about the disaster, he said his faith in God had not been shaken. …	0
Police chief backs drinking move A chief constable has backed the introduction of 24-drinking, saying police had a responsibility to ensure people could benefit from a law change. However, Norfolk police chief Andy Hayman also warned that a great deal of preparatory work was still needed. "I don't subscribe to the views of some of my colleagues who are coming out and objecting to it," he said. Hi…	0
Clarke plans migrant point scheme Anyone planning to move to the UK will have to pass a test to prove they can contribute to the country, Home Secretary Charles Clarke has said. He is proposing a points system similar to Australia's but would avoid the quota system planned by the Tories. Mr Clarke, who will unveil his plans on Monday, said economic migration helped the UK but "needed proper polic…	0
Malik rejects all-black MP lists A call for ethnic minority shortlists to boost the number of black and Asian MPs has been rejected by one of Labour's most senior Asians. Shahid Malik, who is on Labour's ruling NEC, accepted people's frustration but said there should be targets not lists to boost representation of minorities. Just 13 of Britain's 659 MPs are from ethnic minority groups, he added.…	0
Blunkett hints at election call Ex-Home Secretary David Blunkett has given fresh clues that the general election will be announced on Monday. He told BBC Radio Five Live: "I'm out in my constituency getting ready for what we presume will be an announcement very shortly at the weekend." He clarified that he meant he would be in his Sheffield seat this weekend, not that he expected an election call…	0
Commons hunt protest charges Eight protesters who stormed the House of Commons chamber during a debate on the Hunting Bill have been charged with disorderly conduct. The men were arrested in September after bursting into the chamber causing a hunting ban debate to be halted. Those charged included Otis Ferry, the 22-year-old son of rock star Bryan Ferry and Luke Tomlinson, 27, a close friend of p…	0
Labour attacked on Howard poster Labour has been accused of using anti-Semitic images in posters which critics claim depict Tory leader Michael Howard as Fagin. The poster shows Mr Howard hypnotising people with a pocket watch, saying: "I can spend the same money twice." The image prompted concern from the editor of the Jewish Chronicle but Labour insists it is simply anti-Tory. Labour later took…	0
Amnesty chief laments war failure The lack of public outrage about the war on terror is a powerful indictment of the failure of human rights groups, Amnesty International's chief has said. In a lecture at the London School of Economics, Irene Khan said human rights had been flouted in the name of security since 11 September, 2001. She said the human rights movement had to use simpler language bot…	0
Howard backs stem cell research Michael Howard has backed stem cell research, saying it is important people are not frightened of the future. The controversial issue was a feature of the recent US presidential election, where George Bush opposed extending it. But the Tory leader argued there was a moral case for embracing science which could help victims of Alzheimer's, Parkinson's and Motor Neur…	0
Visa decision 'every 11 minutes' Visa processing staff are sometimes expected to rule on an application every 11 minutes, MPs have said. Pressure was placed on staff to be efficient, rather than to do a thorough examination of an application, the Public Accounts Committee found. Every officer had an annual target of 8,000 applications - equivalent to 40 a day or one every 11 minutes. MPs want res…	0
Brown's poll campaign move denied The government has denied reports that Gordon Brown is preparing to oust Alan Milburn as Labour's election supremo. Work and pensions minister Alan Johnson said it was wrong to suggest the chancellor would usurp Mr Milburn, adding they would "work as a team". A report in the Sunday Business claimed Mr Brown has been asked to take charge of media strategy, while M…	0
'No-one can define new hunt ban' The new law banning hunting with dogs is "so poorly drafted" no-one can define the offence, pro-hunt MPs say. The accusation came after it emerged a Devon man had been told he could use his four dogs to "chase away unwanted animals" from his farm. Because he did not intend to kill deer or foxes it was not hunting. Lib Dem MP Lembit Opik said ministers had invented…	0
Labour in constituency race row Labour's choice of a white candidate for one of the UK's most multi-racial seats proves the need for all-black short lists, says a race group. Local councillor Lyn Brown was selected for West Ham, east London, in a contest between two white and five ethnic minority women. An Operation Black Vote spokesman said they now wanted to meet Labour party chairman Ian McCar…	0
Brown calls for Â£5.5bn Aids fund Gordon Brown has called on rich nations to fund a Â£5.5bn ($10bn) plan to fight the Aids epidemic and find a vaccine. On the fourth day of his six-day tour of Africa, the UK chancellor predicted a vaccine could be found by 2012 if the world stepped up its funding pledges. Doubling the Â£400m being spent yearly on finding such a vaccine could advance it by three y…	0
Blair and Brown criticised by MPs Labour MPs have angrily criticised Tony Blair and Gordon Brown amid renewed reports of a rift between the two men. A meeting of the Parliamentary Labour Party saw a succession of normally loyal members warn that feuding could jeopardise Labour's election hopes. The PM insisted nothing would derail Labour's campaign, despite a new book saying he has upset his chan…	0
Kilroy-Silk attacked with slurry Euro MP Robert Kilroy-Silk has had a bucket of farm slurry thrown over him by a protester in Manchester. The UK Independence Party member was arriving for a BBC radio show when the attacker emerged from behind a bush. Fellow guest Ruth Kelly MP was also hit by the slurry. Mr Kilroy-Silk said the man, who later disappeared, claimed he was "doing it in the name of I…	0
Howard denies split over ID cards Michael Howard has denied his shadow cabinet was split over its decision to back controversial Labour plans to introduce ID cards. The Tory leader said his front bench team had reached a "collective view" after holding a "good discussion", but admitted it was "not an easy issue". He had decided to support the plans as the police said they would help fight terror,…	0
Talks aim to avert pension strike Talks aimed at averting a series of national strikes over pensions reforms will take place this weekend. Five public sector unions will hold private talks with Deputy Prime Minister John Prescott at Labour's spring conference in Gateshead. They want the government to withdraw regulations - due to be introduced in weeks - which would raise the pension age for coun…	0
Assembly ballot papers 'missing' Hundreds of ballot papers for the regional assembly referendum in the North East have "disappeared". Royal Mail says it is investigating the situation, which has meant about 300 homes in County Durham are not receiving voting packs. Officials at Darlington Council are now in a race against time to try and rectify the situation. The all-postal votes of about two mi…	0
Councils prepare to set tax rises Council tax in Scotland is set to rise by an average of about 4% in the coming year, BBC Scotland has learned. Authorities will decide final figures on Thursday when projected increases will be more than twice the rate of inflation, which is currently 1.6%. The finance minister has urged councils to limit increases but they have warned that they will struggle to …	0
Hospital suspends 'no Welsh' plan An English hospital has suspended plans to stop treating Welsh patients who have waited more than three months. Hereford County Hospital had earlier said that from the new year patients waiting longer than this would be taken off waiting lists for hip and knee operations. GPs in Wales had feared patients could be pushed to the back of another queue. But after tal…	0
Galloway plea for hostage release Ex-Labour MP George Galloway has appealed for the release of aid worker Margaret Hassan, kidnapped in Iraq. Mrs Hassan, 59, who led Care International operations in Iraq, was abducted in Baghdad on 19 October. Mr Galloway was expelled from the Labour party because of his staunch opposition to the war on Iraq. He denied an earlier report that he planned to make a …	0
Asylum children to face returns The UK government is planning to return asylum seeker children without parents to Albania. The trial scheme, which could start in weeks, may be extended to apply to children from other countries. Children's charities have reacted with alarm, saying the policy amounts to forcible removal and may not guarantee the safety of those affected. But the Home Office says it…	0
'UK will stand firm on EU rebate' Britain's Â£3bn EU rebate is not up for renegotiation at next week's European Council summit, Jack Straw said. The foreign secretary told MPs the rebate, secured by Margaret Thatcher in 1984, was "entirely justified". New European commission president Jose Manuel Barroso has suggested the cash could be shared out among net contributors to the EU budget. Mr Straw …	0
Labour MPs' fears over squabbling If there is one thing certain to stiffen the spines of Labour MPs it is the prospect of losing their seats at a general election. And it was largely that fear that led to Tony Blair and Gordon Brown being read the riot act during a meeting of the parliamentary Labour party. The views expressed by both backbenchers and Labour peers over the claimed squabbling betw…	0
Jowell rejects 'Las Vegas' jibe The Secretary of State for Culture, Media and Sport, Tessa Jowell, has hit out at critics of the Gambling Bill. She told the Guardian newspaper there would be no "Las Vegas-style" super-casinos, as rumoured in the press. Meanwhile Labour backbencher Stephen Pound labelled casino-related regeneration schemes "a pile of pants". The MP for Ealing North claimed the leg…	0
BNP leader Nick Griffin arrested The leader of the British National Party has been arrested as part of a police inquiry following the screening of a BBC documentary. A party spokesman said Nick Griffin was arrested on Tuesday morning on suspicion of incitement to commit racial hatred. West Yorkshire police confirmed they had arrested a 45-year-old man from outside their area. BNP founding chairma…	0
What really divides the parties So what is the gap between Labour and the Tories nowadays? One Starbucks, one Rymans and one small Greek cafe as it happens. Both parties have now completed their moves to new headquarters, with Labour creating its election hub just three doors away from the Tories' new headquarters in Victoria Street, just down the road from the Commons. That should make things a …	0
Retirement age could be scrapped The "myth that ageing is a barrier" to contributing to society needs to be "exploded", the work and pensions minister has said. This was why the government was considering scrapping the retirement age entirely, Alan Johnson said. It was also committed to "stamping out" age discrimination and would outlaw it, he told a conference on ageing. All three parties have b…	0
'Errors' doomed first Dome sale The initial attempt to sell the Millennium Dome failed due to a catalogue of errors, a report by the government's finance watchdog says. The report said too many parties were involved in decision-making when the attraction first went on sale after the Millennium exhibition ended. The National Audit Office said the Dome cost taxpayers Â£28.7m to maintain and sell in…	0
Lib Dems target the student vote Students can decide the fate of MPs in some seats at the next election, Liberal Democrat leader Charles Kennedy has claimed. The party says the votes of students can win it 27 new seats at the poll. The figures assume all students will vote in their university town. In fact, some may vote where the parents live. The Lib Dems say scrapping university fees wins them…	0
School sport 'is back', says PM Tony Blair has promised that "sport is back" as a priority for schools. The prime minister launched a Â£500m initiative to allow school sports clubs in England to provide up to three hours of extra activity a week by 2010. "It's an important part of education and it's an important part of health," Mr Blair said. But the Conservatives say government proposals - whic…	0
'Nuclear dumpsite' plan attacked Plans to allow foreign nuclear waste to be permanently stored in the UK have been branded "deeply irresponsible" by the Liberal Democrats. The government has confirmed intermediate level waste (ILW) that was to have been shipped back to its home countries will now be stored in the UK. The cash raised will go towards the UK's nuclear clean-up programme. But Lib Dem…	0
Visa row mandarin made Sir John The top civil servant at the centre of the David Blunkett visa affair has been knighted in the New Year Honours. Sir John Gieve was Home Office permanent secretary during the saga which ended with Mr Blunkett quitting. He and other civil servants were criticised for failing to recall how the visa for Mr Blunkett's ex-lover's nanny came to be fast-tracked. The outgo…	0
Citizenship event for 18s touted Citizenship ceremonies could be introduced for people celebrating their 18th birthday, Charles Clarke has said. The idea will be tried as part of an overhaul of the way government approaches "inclusive citizenship" particularly for ethnic minorities. A pilot scheme based on ceremonies in Australia will start in October. Mr Clarke said it would be a way of recognis…	0
Women MPs reveal sexist taunts Women MPs endure "shocking" levels of sexist abuse at the hands of their male counterparts, a new study shows. Male MPs pretended to juggle imaginary breasts and jeered "melons" as women made Commons speeches, researchers from Birkbeck College were told. Labour's Yvette Cooper said she found it hard to persuade Commons officials she was a minister and not a secretar…	0
Nuclear strike 'key terror risk' The UK and US must realise they cannot prevent all terror attacks and should focus on making sure they are not nuclear strikes, says a top academic. Amitai Etzioni, a key influence on New Labour thinking, says the US emphasis on an "Axis of Evil" is misplaced. The priority should instead be on "failing states", including Russia and Pakistan, who cannot properly co…	0
UK youth 'interested' in politics The majority of young people are interested in politics, holding "strong opinions" on policies and have a "keen appetite" for direct action. Research undertaken for voting watchdog the Electoral Commission suggests 81% of 16 to 20-year-olds feel strongly about issues like crime and education. The survey findings are being released to coincide with the launch of t…	0
Peace demo appeal rejected Peace protestors have lost a landmark appeal over police actions in stopping an anti-war demonstration days after the start of the Iraq war. They had appealed against a High Court decision that it was not unlawful for police to forcibly turn protestors away near RAF Fairford, Glos, in 2003. The police had also sought to overturn a breach of human rights ruling arising f…	0
Brown outlines third term vision Gordon Brown has outlined what he thinks should be the key themes of New Labour's next general election bid. He said ensuring every child in Britain had the best start in life could be a legacy to match the NHS's creation. The chancellor has previously planned the party's election strategy but this time the role will be filled by Alan Milburn - a key ally of Tony …	0
Blair defends terror law changes The prime minister has defended measures to allow house arrest without trial, saying "several hundred" people in the UK are plotting terror attacks. The government is facing opposition from Tory and Lib Dem MPs and its own backbenchers as it prepares for the final Commons debate on the changes. But Tony Blair said there could be no concession on the "basic princip…	0
Probe launched on Ken Nazi jibe An investigation by the Standards Board is under way following allegations that Ken Livingstone has brought his office into disrepute. The probe follows the London mayor's comments to a Jewish journalist comparing him to a concentration camp guard, after a party about a week ago. The local government watchdog also said the allegation related to a failure to respect…	0
Conservative MP defects to Labour A Conservative MP and former minister has defected to Labour. Robert Jackson, 58, MP for Wantage in Oxfordshire, said he was disillusioned with the party's leadership and its "dangerous" views on Europe. Prime Minister Tony Blair declared himself "delighted", saying Mr Jackson would be warmly welcomed by Labour MPs. Mr Jackson, who has clashed with his leaders ov…	0
Kilroy launches 'Veritas' party Ex-BBC chat show host and East Midlands MEP Robert Kilroy-Silk has said he wants to "change the face of British politics" as he launched his new party. Mr Kilroy-Silk, who recently quit the UK Independence Party,said "our country" was being "stolen from us" by mass immigration. He told a London news conference that Veritas - Latin for "truth" - would avoid the old …	0
Parties warned over 'grey vote' Political parties cannot afford to take older UK voters for granted in the coming election, says Age Concern. A survey for the charity suggests 69% of over-55s say they always vote in a general election compared with just 17% of 18 to 24 year olds. Charity boss Gordon Lishman said if a "decisive blow" was struck at the election it would be by older voters who could…	0
'Few ready' for information act Thousands of public bodies are ill-prepared for the Freedom of Information Act, due to come into force next month, because of government failures, say MPs. From next month anyone will have the power to demand information from a range of public bodies - from Whitehall departments to doctors' surgeries. But an all-party committee said it was "not confident" many woul…	0
Kennedy questions trust of Blair Lib Dem leader Charles Kennedy has said voters now have a "fundamental lack of trust" of Tony Blair as prime minister. He said backing his party was not a wasted vote, adding that with the Lib Dems "what you see is what you get". He made his comments at the start of a day of appearances on Channel Five in a session on The Wright Stuff programme. Questions from cal…	0
Howard attacks cost of asylum Michael Howard has launched an attack on the cost of Britain's "chaotic" asylum system under Tony Blair. The Tory leader said English local authorities have spent more than Â£3bn - or Â£140 per household - on asylum since Labour won power in 1997. Mr Howard is expected to tell activists in Kent that voters' tolerance and desire to help others are being abused. Other …	0
Cardinal criticises Iraq war cost Billions of pounds spent on conflict in Iraq and in the Middle East should have been used to reduce poverty, Cardinal Cormac Murphy-O'Connor has said. The head of the Catholic Church in England and Wales made the comments on BBC Radio 4 and will re-iterate his stance in his Christmas Midnight Mass. The cardinal used a Christmas message to denounce the war in Iraq…	0
Jamieson issues warning to bigots Scotland's justice minister has warned bigoted soccer fans that she wants to hit them "where it hurts most" by banning them from matches. Cathy Jamieson said exclusion orders are one of a series of measures being considered in the Scottish Executive campaign against sectarianism. She praised Celtic and Rangers for their work in tackling the problem. However, the …	0
MP attacked by muggers in Kenya An MP has had more than Â£600 and his passport stolen after being mugged by six men in a park in Kenya. Quentin Davies, the MP for Grantham and Stamford, was attacked in a notoriously dangerous park in the capital, Nairobi. He was not hurt in the mugging on Saturday evening. Several people are being questioned over the attack. He was in Kenya before travelling to S…	0
Parliament's record of scandal In a locked room at the heart of Parliament there is a hive of scandal. Sex, betrayal and custody of children are all there in this affair but this time it has nothing to do with the recent troubles of David Blunkett or Boris Johnson. Few realise that Westminster in effect has its own divorce den. For sprinkled among 12 floors of archives are blow-by-blow accounts o…	0
Defection timed to hit tax pledge With impeccable and precisely-calculated timing, Tory defector Robert Jackson and his new Labour bosses have attempted to overshadow Michael Howard's latest announcement on taxation and spending. With just about everyone in Westminster now working towards a May general election, Mr Howard is eager to map out some clear and distinctive policies aimed at finally sh…	0
Voters 'don't trust politicians' Eight out of 10 voters do not trust politicians to tell the truth, a new poll conducted for the BBC suggests. And 87% of the 1,000 adults quizzed by ICM for BBC News 24 said politicians did not deliver what they promised. The poll comes after Foreign Secretary Jack Straw predicted trust would be "the key choice" at the next election. Both the Tories and the Lib De…	0
Brown hits back in Blair rift row Gordon Brown has criticised a union leader who said conflict between himself and Tony Blair was harming the workings of government. Jonathan Baume, of the top civil servants' union, spoke of "competing agendas" between Mr Brown and Mr Blair. But the chancellor said Mr Baume was never at meetings between himself and the prime minister so could not judge. He said t…	0
Blair's hope for Blunkett return The events leading to David Blunkett's resignation must not "swept under the carpet", the Tories have warned. On Wednesday Tony Blair said he hoped the former home secretary would serve again in government in the future. Mr Blunkett quit in December after a probe linked him to the visa application of his ex-lover's nanny. Mr Blair said he left "without a stain on …	0
Fox attacks Blair's Tory 'lies' Tony Blair lied when he took the UK to war so has no qualms about lying in the election campaign, say the Tories. Tory co-chairman Liam Fox was speaking after Mr Blair told Labour members the Tories offered a "hard right agenda". Dr Fox told BBC Radio: "If you are willing to lie about the reasons for going to war, I guess you are going to lie about anything at all.…	0
Lib Dems highlight problem debt People vulnerable to problem debts should be afforded greater protection from banks aggressively promoting financial products, the Lib Dems say. Vincent Cable says one in eight households already struggle with debt and that will worsen if there is a hike in interest rates or unemployment. The Lib Dems' Treasury spokesman is unveiling a policy aimed at the issue. He…	0
Taxes must be trusted - Kennedy Public trust in taxes is breaking down because Labour and Tories are not being straight with people on the issue, Lib Dem leader Charles Kennedy has said. A day ahead of the government's pre-Budget report, Mr Kennedy used a speech to say his party was facing up to "painful economic realities". He said the current level of taxation was about right, although he would…	0
Kennedy begins pre-election tour Liberal Democrat leader Charles Kennedy has begun a week-long tour to persuade voters they are the "real opposition". Mr Kennedy is visiting constituencies in Somerset and Hampshire on Monday - rural seats where his party is hoping to make gains from the Conservatives. Later he will visit places, such as Liverpool, where Labour is targeted. Labour say a Lib Dem vo…	0
Blair says mayor should apologise Tony Blair has urged London mayor Ken Livingstone to apologise for his "Nazi" comment to a Jewish reporter. Labour's Mr Livingstone, who says he is "standing by" his remarks, had accused an Evening Standard journalist of being like a "concentration camp guard". Mr Blair told Five's Wright Stuff show: "Let's just apologise and move on." Mr Livingstone has said the…	0
Sayeed to stand down as Tory MP Tory MP Jonathan Sayeed is to stand down on the grounds of ill health. The decision comes after Mr Sayeed survived an attempt to de-select him in a row over allegations he had profited from private tours of Parliament. The Mid-Bedfordshire MP had denied a claim that he was paid for guiding visitors around the Palace of Westminster. Conservative leader Michael Howar…	0
'Best person' for top legal job The "best person for the job" should be appointed lord chancellor, and not necessarily a lawyer or MP, the courts minister has told MPs. Under reforms, the post of lord chancellor is to be stripped of its judicial functions. "The lord chancellor...no more needs to be a lawyer than the Secretary of Health needs to be a doctor," said courts minister Christopher Lesli…	0
Labour pig poster 'anti-Semitic' The Labour Party has been accused of anti-Semitism over a poster depicting Michael Howard and Oliver Letwin - who are both Jewish - as flying pigs. Prospective Tory candidate Andrew Mennear, whose Finchley constituency contains a large Jewish community, branded it "tasteless" and offensive. The poster shows the two men's faces superimposed on winged pigs and says …	0
Schools to take part in mock poll Record numbers of schools across the UK are to take part in a mock general election backed by the government. Some 600 schools have already signed up for the Y Vote Mock Elections 2005 run by the Hansard Society and aimed at boosting interest in politics. Pupils in the schools taking part will learn the skills of speech writers, canvassers and political candidate…	0
Borders rail link campaign rally Campaigners are to stage a rally calling for a Borders rail link which was closed in 1969 to be reopened. They will mark the 36th anniversary of the line closure, which ran from Edinburgh through the Borders and on to Carlisle, with a walk at Tweedbank. Anne Borthwick, of Campaign for Borders Rail, said reopening the Waverley Line would restore the area's prosperi…	0
Housing plans criticised by MPs "Irreversible environmental damage" will be caused by government plans to build more than one million homes in south-east England, MPs have warned. "Sustainable communities" were being promoted without a real understanding of what "sustainable" means, the Environmental Audit Committee said. It said issues like energy needs and transport were not properly addressed.…	0
The memory driving Brown's mission The memory Gordon Brown says keeps returning to him - the one that he says is burnt into him - is that of a 12 year-old girl, whose parents died of Aids, and who is HIV positive herself. Mr Brown seems haunted by her eyes, desolate of all hope. And then he talks of those eyes that do inspire optimism: an extraordinary performance by schoolgirls of Kenya's larges…	0
Bid to cut court witness stress New targets to reduce the stress to victims and witnesses giving evidence in courts in England and Wales have been announced by the lord chancellor. Lord Falconer wants all crown courts and 90% of magistrates' courts to have facilities to keep witnesses separate from defendants within four years. More video links will also be made available so that witnesses do not…	0
Cabinet anger at Brown cash raid Ministers are unhappy about plans to use Whitehall cash to keep council tax bills down, local government minister Nick Raynsford has acknowledged. Gordon Brown reallocated Â£512m from central to local government budgets in his pre-Budget report on Thursday. Mr Raynsford said he had held some "pretty frank discussions" with fellow ministers over the plans. But he s…	0
Blair rejects Tory terror offer Tony Blair has rejected a Conservative compromise offer that could have eased the passage of anti-terror legislation. The Tories wanted a sunset clause inserted in the Anti-Terrorism Bill that would have forced ministers to revisit it in November. Mr Blair said the bill, which brings in house arrest for terror suspects, had time limiting safeguards already. The Tor…	0
Top Tories on Lib Dem 'hit list' The Liberal Democrats are aiming to unseat a string of top Tories - including leader Michael Howard - at the next general election. Mr Howard's seat is at the top of the Liberal Democrats' list. Others targeted include Oliver Letwin, David Davis and Theresa May, Lib Dem's elections chief Lord Rennard said. He said it was "nothing personal" but that "very many of t…	0
Clarke defends terror detentions The home secretary has defended his decision not to release foreign terror suspects despite a legal ruling their detention breached human rights laws. House of Lords law lords ruled against the detention measures last week. They said it was wrong to have one set of laws for foreign suspects and another for British suspects. New Home Secretary Charles Clarke said h…	0
Hague 'given up' his PM ambition Former Conservative leader William Hague says he will not stand for the leadership again, having given up his ambition to be prime minister. Mr Hague, 43, told the Daily Telegraph he would now find a life dominated by politics too "boring" and unfulfilling. Mr Hague, who stepped down after his party's 2001 election defeat, does not rule out a return to the front b…	0
Tories attack EU asylum moves David Blunkett has been accused of using the "politics of confusion" to disguise new EU immigration measures. Tory spokesman David Davis told MPs the UK was losing its power of veto over who was allowed to come to Britain. The EU has opted to adopt qualified majority voting in this area - previously measures needed unanimous agreement from all member states. Mr Blunk…	0
UKIP candidate suspended Eurosceptic party UKIP have suspended a candidate for allegedly suggesting the criminally insane should be killed. John Houston, 54, was due to stand in the East Kilbride seat in Lanarkshire at the next election. But he was suspended after his reported views, including the return of the British Empire, were sent to two Scottish newspapers. UKIP spokesman Mark Croucher sai…	0
Brown shrugs off economy fears Gordon Brown is to freeze petrol duty increases, fund a Â£1bn package to avoid big council tax rises and boost childcare and maternity leave. In an upbeat pre-Budget report, he slightly increased borrowing but insisted economic targets would be met. The chancellor also hailed the longest period of growth in UK "industrial history" but denied he was "gloating". But O…	0
Game warnings 'must be clearer' Violent video games should carry larger warnings so parents can understand what their children are playing, the trade and industry secretary has said. Patricia Hewitt is expected to call for the law banning the sale of 18-rated games to children to be enforced better at a games industry meeting on Sunday. She is concerned too many children are playing games aimed a…	0
'Super union' merger plan touted Two of Britain's big trade unions could merge to form a "super union" of two million members. The move by Amicus and the Transport and General Workers Union (TGWU) would be a seen as a bid to carry more weight with ministers and employers. Amicus has 1.2 million members and the TGWU has 800,000. Any merger would have to be approved by the unions' executives and th…	0
Faith schools citizenship warning Schools must improve the quality of citizenship lessons - or social cohesion and democracy will suffer, says the education watchdog. Independent faith schools were singled out by Ofsted chief, David Bell, for not doing enough to promote the "wider tenets of British society". Mr Bell said Muslim, Jewish and Evangelical Christian schools must be "intolerant of into…	0
Blair told to double overseas aid Tony Blair is being urged to use all his negotiating powers to end poor countries' debt and double aid. Some 45 million children will die needlessly before 2015 and aid budgets are half their 1960 levels, Oxfam says in a report, Paying the Price. The call comes as the prime minister prepares to assume the presidency of the G8 of top industrialised nations. "As ri…	0
Galloway targets 'New Labour' MP George Galloway is to stand against pro-Iraq war Labour MP Oona King at the next general election. Mr Galloway, who on Thursday won Â£150,000 in libel damages from the Daily Telegraph said he would contest Bethnal Green, in London, for Respect. The Glasgow Kelvin MP, who was expelled from Labour over his anti Iraq war stance, accused Ms King of being a "New Labour…	0
UK helps raped Rwandan women Britain is to give a Â£4m grant to help women survivors of the Rwandan genocide who were raped and often deliberately infected with HIV/Aids. An estimated 25,000 girls and women were raped during the 1994 genocide. About 800,000 Tutsis and moderate Hutus were killed by Hutu militias after the assassination of an ethnic Hutu leader. The five-year Department for Interna…	0
'Poll Idols' face first hurdles Vote For Me - ITV1's Pop Idol style talent contest for would-be politicians - finally hits our screens this week. Over the next four days, hundreds of potential candidates will be whittled down by a panel of experts and public vote. The winner will then be encouraged to stand as an independent at the next general election, which is expected in the spring. But opini…	0
Kennedy's cautious optimism Charles Kennedy is far too canny to make any grand claims about how his party may fare at the general election. In his 22 years in the Commons, he has seen his fair share of such claims dashed on the rocks of bitter experience and, he might say, the UK's political and electoral system. But even his caution cannot hide the fact that this is a party and a leader that bel…	0
Parties' plans for council tax Anger at council tax rises spilled over into mass protests in 2003, when the average English bill rose 12.9%. Pensioners' protests spread - some marched, others simply refused to pay the increase. Some, such as 83-year-old Elizabeth Winkfield, said they would rather go to jail. The Audit Commission found the whole local government finance system was "fundamentally f…	0
Correction agency plans dropped Plans to create a single correctional agency for Scotland have been scrapped. The Scottish Executive will not now merge the Scottish Prison Service with local authority social work criminal justice departments. The National Correctional Agency would have provided a 'one-stop' justice system but has been abandoned in the wake of stiff opposition. Instead, Scottish c…	0
UKIP's secret weapon? By any measure, New Yorker Dick Morris is that thing Americans love over everything else - a winner. This is the man who, some pundits believe, was almost single-handedly responsible for Bill Clinton's sensational 1992 comeback victory. But Morris is no ideologue. He has worked as election strategist for any number of Republicans as well and, more recently, politicians from …	0
Hewitt decries 'career sexism' Plans to extend paid maternity leave beyond six months should be prominent in Labour's election manifesto, the Trade and Industry Secretary has said. Patricia Hewitt said the cost of the proposals was being evaluated, but it was an "increasingly high priority" and a "shared goal across government". Ms Hewitt was speaking at a gender and productivity seminar organise…	0
Ministers 'naive' over phone-taps The government is being naive by refusing to allow phone-tap evidence in court, a senior EU politician says. Javier Solana, EU foreign policy chief, says phone-tap evidence works in the courts of other European countries. Human rights groups, top police officers and many MPs say allowing the evidence would remove the need to detain terror suspects without charge.…	0
Tory leader unveils spending plan Tory leader Michael Howard says his party can save Â£35bn in government spending by tackling waste. The money would be ploughed back into frontline services like the NHS and schools with the rest used to cut government borrowing and reduce taxes. The Tory leader has also shrugged off the defection of one of his MPs, Robert Jackson, a former minister, to Labour. M…	0
Stalemate in pension strike talks Talks aimed at averting national strikes over pension reforms have ended without agreement after 90 minutes. Five public sector unions met Deputy Prime Minister John Prescott at the Labour spring conference in Gateshead. They want the government to withdraw regulations - due to be introduced in weeks - which would raise the pension age for council workers from 60…	0
Blair rejects Iraq advice calls Tony Blair has rejected calls for the publication of advice on the legality of the Iraq war amid growing calls for an investigation. The prime minister told his monthly press conference the matter had been dealt with by the Attorney General. Earlier, Conservative MP Michael Mates joined calls for a probe into claims Lord Goldsmith's statement to Parliament was draw…	0
Plan to give elderly care control Elderly and disabled people would choose how their own budget for personal care was spent and organised under government plans. Ministers say elderly and disabled people themselves, not social workers, should be able to decide on their care and stay in their own homes. They also plan a supremo for adult services in each English area to get different agencies work…	0
Brown outlines third term vision Gordon Brown has outlined what he thinks should be the key themes of New Labour's next general election bid. He said ensuring every child in Britain had the best start in life could be a legacy to match the NHS's creation. The chancellor has previously planned the party's election strategy but this time the role will be filled by Alan Milburn - a key ally of Tony …	0
Blair hails Turkey-EU talks deal Tony Blair has hailed a deal bringing Turkey a step closer to EU membership as important for the world's future "peace and prosperity". Mr Blair has been a leading advocate of Turkish membership despite controversy surrounding the idea. Leaving a Brussels summit Mr Blair said "the fact Turkey is a Muslim country does not mean it should be barred". The deal to open…	0
Howard hits back at mongrel jibe Michael Howard has said a claim by Peter Hain that the Tory leader is acting like an "attack mongrel" shows Labour is "rattled" by the opposition. In an upbeat speech to his party's spring conference in Brighton, he said Labour's campaigning tactics proved the Tories were hitting home. Mr Hain made the claim about Tory tactics in the anti-terror bill debate. "Some…	0
McConnell details Scots wave toll At least three people from Scotland died in the tsunami disaster and a further three are on the missing list, the first minister has told MSPs. The figures came out during a statement by Jack McConnell to the Scottish Parliament on Wednesday. He formally expressed Scotland's sympathy for the victims of the Indian Ocean tidal wave which killed 150,000. Mr McConnel…	0
Straw backs ending China embargo UK Foreign Secretary Jack Straw has defended plans to end the European Union's arms embargo on China, despite opposition from the US and Japan. Mr Straw, visiting Beijing, noted arms embargoes applied to China, Burma and Zimbabwe but not to North Korea, which he said had a terrible rights record. The EU imposed its arms ban on China in 1989 after troops opened fir…	0
Labour's 'EU propaganda' A "taxpayer subsidised propaganda exercise" on the EU is being used to lull the British public into a false sense of security, say the Tories. Shadow foreign secretary Michael Ancram told MPs a new White Paper was part of trying to soften up opinion ahead of the referendum on the EU constitution. His claims were denied by Foreign Secretary Jack Straw, who accused the Tori…	0
Whitehall shredding increasing - Tories Civil servants have drastically stepped up the shredding of official documents, figures compiled by the Tories suggest. Some government departments had doubled the number of documents being shredded ahead of the Freedom of Information Act's implementation on 1 January. Departments for defence, environment and trade, which had all increased file destruction,…	0
Guantanamo man 'suing government' A British terror suspect held in Guantanamo Bay for 33 months plans to sue the government, it is reported. Martin Mubanga claimed in the Observer that an MI6 officer played a key role in consigning him to the US camp in Cuba, following his arrest in Zambia. Mr Mubanga, 32, from Wembley, London, said he was brutally interrogated and daubed with urine at the camp. …	0
Mandelson warns BBC on Campbell The BBC should steer away from "demonising" ex-Downing Street media chief Alastair Campbell, Peter Mandelson has said. The European commissioner and former Labour minister was speaking amid claims that Mr Campbell is part of a Labour "dirty tricks" campaign. That charge was denied by Mr Mandelson, who said the Tories were afraid of Mr Campbell's campaigning skills.…	0
Lawyer attacks anti-terror laws A senior barrister who has resigned in protest over the government's anti-terror laws says the current system is giving Britain a bad name. Ian MacDonald QC quit when the government failed to recognise a House of Lords ruling that detaining terror suspects indefinitely is unlawful. He was part of a 19-strong panel who have special security clearance to act for susp…	0
No election TV debate, says Blair Tony Blair has said he will not take part in a TV debate with his political rivals ahead of the next election. "We answer this every election campaign and, for the reasons I have given before, the answer is no," he said at his monthly news conference. In October Tory leader Michael Howard said Mr Blair would be running scared if he refused calls to go head-to-hea…	0
Lib Dems unveil election slogan The Liberal Democrats will present themselves as "the real alternative" in the forthcoming general election campaign, Charles Kennedy has said. Unveiling the slogan at the party's spring conference, he said there was no "glass ceiling" to its ambitions. He told delegates that Labour had abused the public's trust and that the Tories had failed to oppose them. In res…	0
Blair moves to woo Jewish voters Tony Blair has pledged to "never, ever, ever" attack Tory leader Michael Howard over his Jewish beliefs. The prime minister told the Jewish Chronicle: "If you look at what I do, I attack Michael Howard politically." Mr Blair also distanced himself from recent Labour campaign posters featuring Mr Howard, which critics claimed were "anti-Semitic". These were "not in…	0
MPs assess Scots fishing industry A group of MPs are on a two-day fact-finding mission to Scotland to gather evidence for a report into the UK's fishing industry. Members of Westminster's environment, food and rural affairs committee will be touring fish markets and talking to fish processors. They will also talk to Fisheries Minister Ross Finnie and scientists. MPs are deciding whether to recomm…	0
Candidate resigns over BNP link A prospective candidate for the UK Independence Party (UKIP) has resigned after admitting a "brief attachment" to the British National Party(BNP). Nicholas Betts-Green, who had been selected to fight the Suffolk Coastal seat, quit after reports in a newspaper that he attended a BNP meeting. The former teacher confirmed he had attended the meeting but said that was …	0
Jack Cunningham to stand down Veteran Labour MP and former Cabinet minister Jack Cunningham has said he will stand down at the next election. One of the few Blair-era ministers to serve under Jim Callaghan, he was given the agriculture portfolio when Labour regained power in 1997. Mr Cunningham went on to become Tony Blair's "cabinet enforcer". He has represented the constituency now known as Cop…	0
Labour battle plan 'hides Blair' The Tories have accused Tony Blair of being "terrified" of scrutiny after Labour unveiled details of how it will fight the next general election. In a break with tradition, the party will ditch the leader's battle bus and daily press briefings in Westminster. Instead Mr Blair will travel to key cities and marginal seats to deliver the party's message. Labour elect…	0
Boothroyd calls for Lords speaker Betty Boothroyd has said the House of Lords needs its own Speaker and that peers should lead the way on reforming the upper chamber. Baroness Boothroyd, who was the first woman to be Commons Speaker, said she believed Tony Blair initiated reforms without a clear outcome in mind. "Now we have to take care of it ourselves and make the best of it," she told the BBC'…	0
Job cuts 'false economy' - TUC Plans to shed 71,000 civil service jobs will prove to be a "false economy" that could hamper public sector reforms, according to a TUC report. Public and Commercial Services union members have already voted to strike over cuts for one day on 5 November. The TUC said cuts would deliver less than 6% of the Â£22bn ministers hope to save through efficiency reforms. Gene…	0
Tories leave door open for Archer The Conservative Party would deal "sympathetically" with any application by disgraced peer Lord Archer to rejoin its ranks, its co-chairman has said. Dr Liam Fox told BBC One's Breakfast with Frost programme there was no place for "vindictiveness" in politics. Lord Archer spent two years in prison after being convicted of perjury and perverting the course of just…	0
Civil servants in strike ballot The UK's biggest civil service union is to ballot its 290,000 members on strikes in protest at government plans to extend their pension age to 65. The Public and Commercial Services Union will co-ordinate any action with up to six other public sector unions. Unions have already earmarked 23 March for a one-day strike which could involve up to 1.4 million UK workers…	0
Economy focus for election battle Britain's economic future will be at the heart of Labour's poll campaign, Chancellor Gordon Brown has said. He was speaking after Cabinet members held their last meeting at No 10 before the expected election announcement. He said voters would recognise that Labour had brought stability and growth, and would continue to do so. Meanwhile the Tories outlined their p…	0
Anglers 'could face prosecution' Anglers and fishermen could find themselves prosecuted under plans to crack down on animal cruelty, a committee of MPs has warned. Sloppy wording of the draft animal welfare bill could leave anglers facing court even though it was not intended, the environment select committee said. The MPs said they were "concerned" the government had not consulted directly on it…	0
MSPs hear renewed climate warning Climate change could be completely out of control within several decades, the Scottish Environment Protection Agency is warning a committee of MSPs. Experts are giving evidence on the subject to the Scottish Parliament's environment committee. Officials believe nuclear energy and wind farms may be better options than trying to tackle global warming. Solutions sug…	0
Blair congratulates Bush on win Tony Blair has said he looks forward to continuing his strong relationship with George Bush and working with him during his second term as president. Mr Bush's re-election came at a crucial time for a world that was "fractured, divided and uncertain", Mr Blair said. It had to be brought together, he added, saying action was needed on poverty, the Middle East and th…	0
Tories 'would cut number of MPs' The Conservative Party would cut the number of MPs by about one-fifth if they were elected, Tory leader Michael Howard has said. The plan forms part of the party's "smaller government bill", to be unveiled later this week. Mr Howard told the Sunday Times the party would also reduce the number of government special advisers. And he said a referendum would be held i…	0
CSA chief who 'quit' still in job The head of the "failing" Child Support Agency widely reported to have resigned three months ago is still at the helm of the troubled organisation. Doug Smith's departure was announced by Work Secretary Alan Johnson on 17 November as MPs grilled him over the agency's poor performance. His "resignation" was referred to by both Tory and Lib Dem leaders during that …	0
Minimum rate for foster parents Foster carers are to be guaranteed a minimum allowance to help cover their costs, the government has announced. Payment levels vary from area to area, with some carers getting just Â£50 a week for clothes, food and other costs. Minister for Children, Young People and Families Margaret Hodge said new plans will ensure fosterers' allowances would be as fair as possib…	0
'No more concessions' on terror Charles Clarke says he has "no desire" to offer more concessions on his controversial anti-terror plans to get them on to the statute book. MPs voted in favour of the Prevention of Terrorism Bill after Mr Clarke agreed to key changes - but Labour's majority was reduced to 14. The Bill now faces opposition from peers angry at house arrest proposals. Lord Strathclyde…	0
Tsunami debt deal to be announced Chancellor Gordon Brown has said he hopes to announce a deal to suspend debt interest repayments by tsunami-hit nations later on Friday. The agreement by the G8 group of wealthy nations would save affected countries Â£3bn pounds a year, he said. The deal is thought to have been hammered out on Thursday night after Japan, one of the biggest creditor nations, final…	0
Watchdog probes e-mail deletions The information commissioner says he is urgently asking for details of Cabinet Office orders telling staff to delete e-mails more than three months old. Richard Thomas "totally condemned" the deletion of e-mails to prevent their disclosure under freedom of information laws coming into force on 1 January. Government guidance said e-mails should only be deleted if t…	0
UK 'discriminated against Roma' The government's immigration rules racially discriminated against Roma (Gypsies) seeking entry into the UK, the Law Lords have ruled. It follows a Home Office move to cut asylum claims by stopping people, mostly Roma, from boarding flights to Britain from the Czech capital, Prague. Civil rights group Liberty said it exposed "racism at the heart of the government's …	0
Talks aim to avert pension strike Talks aimed at averting a series of national strikes over pensions reforms will take place this weekend. Five public sector unions will hold private talks with Deputy Prime Minister John Prescott at Labour's spring conference in Gateshead. They want the government to withdraw regulations - due to be introduced in weeks - which would raise the pension age for coun…	0
Blair says UK tsunami aid to soar Tony Blair has predicted the British Government will eventually give "hundreds of millions" of pounds in aid to countries hit by the tsunami. The prime minister was speaking publicly for the first time since returning from his holiday in Egypt. Mr Blair insisted he had been "intimately involved" in "all decisions at all times" despite being abroad. He was speakin…	0
Blunkett row should end - Blair Prime Minister Tony Blair said it was time to draw a line under the controversy surrounding David Blunkett. The Tories and the Lib Dems have called for a second inquiry into the fast-tracking of a visa application for Mr Blunkett's ex-lover's nanny. Sir Alan Budd found a "chain of events" linked Mr Blunkett to Leoncia Casalme's indefinite leave to remain applicatio…	0
Kilroy launches 'Veritas' party Ex-BBC chat show host and East Midlands MEP Robert Kilroy-Silk said he wanted to "change the face of British politics" as he launched his new party. Mr Kilroy-Silk, who recently quit the UK Independence Party, said "our country" was being "stolen from us" by mass immigration. He told a London news conference that Veritas - Latin for "truth" - would avoid the old pa…	0
MPs issued with Blackberry threat MPs will be thrown out of the Commons if they use Blackberries in the chamber Speaker Michael Martin has ruled. The Â£200 handheld computers can be used as a phone, pager or to send e-mails. The devices gained new prominence this week after Alastair Campbell used his to accidentally send an expletive-laden message to a Newsnight journalist. Mr Martin revealed som…	0
Clarke faces ID cards rebellion Charles Clarke faces his first real test as home secretary on Monday with a possible backbench rebellion over the controversial ID cards bill. Up to 30 Labour MPs could oppose the scheme during a Commons debate. Mr Clarke, who took on the post on Thursday after David Blunkett quit, has rejected calls to "pause" on the bill. Tory leader Michael Howard also faces a p…	0
Labour's four little words Labour has unveiled the four little words that will form the heart of its general election campaign which, for those just returned from the planet Galifray, is "looming". The slogan "Britain forward not back" (no, it's not an instruction from one of those inter-planetary Time Lords) is to become as much a part of our daily lives as the sky - it's always there but we mos…	0
Election 'could be terror target' Terrorists might try to target the UK in the run-up to the election, London's most senior police officer has said. Sir Ian Blair said terror groups would remember the effect of the Madrid bomb on Spain's general election last year. Other potential targets were the royal wedding and the UK's presidency of the European Union and G8, he said. He refused to say if th…	0
Brown comes out shooting Labour may have abolished hunting - but that didn't stop Chancellor Gordon Brown using his Budget to fire both barrels at some of the opposition parties' core election foxes. Specifically, it saw him attempting to slaughter the council tax as an election issue and to tear limb from limb their wider policies for pensioners and families. In a relatively short speech he kept…	0
Voters 'reject EU by two to one' British voters would reject the European constitution by two to one, according to a poll posing the question the government will put to the country. The Daily Telegraph poll suggests that 45% of people would vote against the constitution and 24% in favour. However the YouGov poll, which questioned 1,943 British adults online, found 25% did not know how they would …	0
Straw to attend Auschwitz service Foreign Secretary Jack Straw will visit Auschwitz for the 60th anniversary of the former Nazi concentration camp's liberation, it has been announced. Prince Edward will also join the UK delegation in Poland for National Holocaust Memorial Day on 27 January. Between 1.1 and 1.5 million people, mainly Jews, were killed at Auschwitz. The Tories said they were glad M…	0
Student 'fee factor' played down A rise has been recorded in the number of students from south of the border applying to universities in Scotland. However, Lifelong Learning Minister Jim Wallace said that this would not result in Scottish students missing out. Applications from England and Wales rose by 17% between January 2005 and the previous year, up 23,600 to 27,700. Fears had been expressed …	0
'Fido' to be taken off vote lists The risk of pets and children being given votes could be cut by changing how people register to vote, the UK elections watchdog has said. Those are some of the mistakes found under the current system, where one person in each household applies for voting forms for the other occupants. The Electoral Commission says enabling people to register individually could cu…	0
Campbell: E-mail row 'silly fuss' Ex-No 10 media chief Alastair Campbell is at the centre of a new political row over an e-mail containing a four-letter outburst aimed at BBC journalists. Mr Campbell sent the missive by mistake to BBC2's Newsnight after it sought to question his role in Labour's controversial poster campaign. He later contacted the show saying the original e-mail had been sent in…	0
Former NI minister Scott dies Former Northern Ireland minister Sir Nicholas Scott has died at a London hospice, his family has announced. The former Conservative MP for Kensington and Chelsea, died after a long illness diagnosed as Alzheimer's. The 71-year-old served in Northern Ireland from 1981 to 1987 during the premiership of Margaret Thatcher. As a Northern Ireland minister he dealt with edu…	0
Clarke to press on with ID cards New Home Secretary Charles Clarke has vowed to plough on with plans for ID cards despite a call for him to "pause for thought" from Charles Kennedy. The Lib Dem leader said David Blunkett's resignation was a "good opportunity" to question whether the legislation was necessary. But Mr Clarke said he had supported the plans when Mr Blunkett argued for them in Cabine…	0
Howard attacks 'pay later' Budget Tory leader Michael Howard has dismissed Gordon Brown's Budget as "vote now, pay later" spending plans. The simple fact was that under a new Labour government taxes would go up after the election to plug a financial black hole, Mr Howard said. Everyone could see the chancellor's "sweeteners", but these hid tax rises for hard working families, he said. Labour's "f…	0
Leaders meet over Turkish EU bid Tony Blair has met Italian Prime Minister Silvio Berlusconi and German Chancellor Gerhard Schroeder to talk about Turkey entering the EU. The Downing Street talks covered a range of other topics ahead of an EU summit in Brussels later in the week. Mr Blair is an enthusiastic proponent of talks to bring Turkey within the recently-expanded EU. Italy and Germany also…	0
Blair dismisses quit claim report Tony Blair has dismissed reports he told Gordon Brown he would quit before the next general election. "You don't do deals over jobs like this," the prime minister told BBC One's Breakfast with Frost programme. According to a new book, Brown's Britain, Mr Blair went back on a pledge to make way for Mr Brown after Cabinet allies intervened in June 2004. Mr Blair sa…	0
Council tax rise 'reasonable' Welsh councils should set their taxes at "reasonable levels" after being given an average funding increase of 6%, says the assembly government. Finance Minister Sue Essex said it was a "good deal" for local government. The Â£3.2bn settlement includes the "full" Â£7.4m from the UK Treasury announced by Chancellor Gordon Brown. But opposition parties said rebanding of …	0
Tory backing for ID cards The Tories are to back controversial government plans to introduce ID cards. The shadow cabinet revealed its support ahead of next week's Commons vote on a bill to introduce compulsory ID. The decision follows a "tough meeting" where some senior Tories argued vociferously against the move, party sources told the BBC. The bill, which ministers claim will tackle crime, ter…	0
UKIP MEP attacked German 'empire' A UK Independence Party MEP suggested Germany saw the EU as an 'empire' and was cheaper than using tanks, a new documentary has revealed. Mike Nattrass, UKIP's deputy leader, made the comments to an audience at a meeting during last September's Hartlepool by-election campaign. But challenged on the remark, he denied accusing Germany of using the EU as cover for a…	0
Blair looks to election campaign Tony Blair's big speech will be looked back on as the performance that kicked off the election campaign. That poll may still be about 16 weeks away, but there can be little doubt left that the campaign is now in full swing. The prime minister used his speech to a selected audience in the south east to set out his broad brush election manifesto. There was a detaile…	0
Manchester wins Labour conference The Labour Party will hold its 2006 autumn conference in Manchester and not Blackpool, it has been confirmed. The much trailed decision was ratified by Labour's ruling National Executive Committee in a break with the traditional choice of a seaside venue. It will be the first time since 1917 that the party has chosen Manchester to host the annual event. Blackpool…	0
Cherie accused of attacking Bush Cherie Blair has been accused of criticising George W Bush's policies in a private address she gave during a United States lecture tour. The prime minister's wife is said to have praised the Supreme Court for overruling the White House on the legal rights of Guantanamo Bay detainees. The Tories said she broke a convention that British political figures do not act …	0
Talks held on Gibraltar's future Two days of talks on the future of Gibraltar begin at Jack Straw's country residence later on Wednesday. Officials at the two-day summit at the foreign secretary's official Kent house, Chevening, will plan a new forum on the Rock's future. In October, Mr Straw and his Spanish counterpart Miguel Moratinos agreed to establish a body that would give Gibraltarians a v…	0
Wales 'must learn health lessons' The new health minister for Wales says there are lessons to learn from England in tackling waiting lists. Dr Brian Gibbons, on his first full day in the job after Jane Hutt was sacked, admitted "big challenges" but insisted the "essentials" were in place. But both Plaid Cymru and the Liberal Democrats said Dr Gibbons needed to change policy. Meanwhile Ms Hutt def…	0
UK 'needs true immigration data' A former Home Office minister has called for an independent body to be set up to monitor UK immigration. Barbara Roche said an organisation should monitor and publish figures and be independent of government. She said this would counter "so-called independent" groups like Migration Watch, which she described as an anti-immigration body posing as independent. Migra…	0
Abortion not a poll issue - Blair Tony Blair does not believe abortion should be an election issue, arguing it is a matter for individual conscience. The prime minister's spokesman set out Mr Blair's view after the top Catholic in England and Wales backed Michael Howard's stance on abortions. The Tory leader supports a reduction in the legal limit from 24 weeks to 20 and has said current rules ar…	0
Tory candidate quits over remark A Conservative election challenger is quitting after being quoted as wanting a "period of creative destruction in the public services". Danny Kruger, who also works in the Tory research unit, had been due to take on Tony Blair in Sedgefield. He says his remark last week was misrepresented but he will not contest the election for fear of damaging the Conservative c…	0
Howard and Blair tax pledge clash Tony Blair has said voters will have to wait for Labour's manifesto to see if the party has plans to increase tax. The premier was responding to a challenge from Tory leader Michael Howard who said Labour would raise taxes in its post-election Budget. Mr Blair derided Tory claims they could cut Â£35bn in "wasteful spending" saying the party had got its sums wrong…	0
UK heading wrong way, says Howard Tony Blair has had the chance to tackle the problems facing Britain and has failed, Michael Howard has said. "Britain is heading in the wrong direction", the Conservative leader said in his New Year message. Mr Blair's government was a "bossy, interfering government that takes decisions that should be made by individuals," he added. But Labour's campaign spokesma…	0
Tory expert denies defeat warning The Conservatives' campaign director has denied a report claiming he warned Michael Howard the party could not win the next general election. The Times on Monday said Australian Lynton Crosby told the party leader to focus on trying to increase the Tories' Commons presence by 25 to 30 seats. But Mr Crosby said in a statement: "I have never had any such conversati…	0
Regiments' group in poll move A regiments' campaign group is to target nine marginal Labour seats at the General Election. Save the Scottish Regiments will also field a candidate against Armed Forces Minister Adam Ingram in East Kilbride. The group, which is unhappy at defence merger plans, is endorsing opposition candidates in nine seats. The marginals are Aberdeen South, Dumfriesshire, Dundee E…	0
MPs' murder sentence concern Murder sentences should not be reduced automatically simply because of a guilty plea, says a new MPs' report. The influential Commons home affairs committee was responding to sentencing guidelines issued this summer. The MPs also call for tougher sentences for crimes committed under the influence of drink or drugs. They say the influence of drugs and alcohol should be…	0
Child access law shake-up planned Parents who refuse to allow former partners contact with their children could be electronically tagged under plans being considered by ministers. Curfews and community service orders were other options which could be used if court orders to allow parental access were defied, Lord Falconer said. The constitutional affairs secretary outlined some of the plans on Tu…	0
'No UK apology' for colonial past The days of Britain having to apologise for its colonial past are over, Gordon Brown has said. The chancellor, speaking during a week-long tour of Africa, said it was time to talk about enduring British values of liberty and tolerance. Mr Brown has signed a debt relief deal with Tanzania which could cost the UK Â£1 billion. South African president Thabo Mbeki has…	0
'Super union' merger plan touted Two of Britain's big trade unions could merge to form a "super union" of two million members. The move by Amicus and the Transport and General Workers Union (TGWU) would be a seen as a bid to carry more weight with ministers and employers. Amicus has 1.2 million members and the TGWU has 800,000. Any merger would have to be approved by the unions' executives and th…	0
New UKIP defection to 'Veritas' The UK Independence Party has lost one of its two London Assembly members to Robert Kilroy-Silk's new political party, expected to launch on Wednesday. Damian Hockney said ex-chatshow host Mr Kilroy-Silk would "deliver better" as the leader of a eurosceptic party. He said Mr Kilroy-Silk had made him deputy party leader of Veritas, Latin for truth. Sources close to …	0
Iraq advice claim sparks new row The Tories say ministers must respond in Parliament to claims that the legal advice used to justify the Iraq war was drawn up at Number 10. Downing Street has denied the claims, made in a new book about the Attorney General Lord Goldsmith's advice. Lord Goldsmith also denied them, saying he was not "leaned on" in any way. But the Conservatives and Liberal Democrat…	0
Brown ally rejects Budget spree Chancellor Gordon Brown's closest ally has denied suggestions there will be a Budget giveaway on 16 March. Ed Balls, ex-chief economic adviser to the Treasury, said there would be no spending spree before polling day. But Mr Balls, a prospective Labour MP, said he was confident the chancellor would meet his fiscal rules. He was speaking as Sir Digby Jones, CBI dire…	0
Teenagers to be allowed to be MPs Teenagers will be able to become MPs under plans unveiled by ministers. In a written statement, Constitutional Affairs Minister Christopher Leslie said the current minimum age of 21 for an MP would be reduced to 18. The proposals follow a recommendation last year by elections watchdog the Electoral Commission. "The government intends to legislate, when parliament…	0
Labour accused of broken pledge Labour has already broken its pre-election promise on immigration before the ink has dried on its new pledge card, the Tories have claimed. Home Secretary Charles Clarke has been quoted as telling Labour members he wants more migrants to come to the UK. Tory co-chairman Liam Fox said the comments were at odds with Tony Blair's prediction of a net cut in immigration…	0
Blair Labour's longest-serving PM Tony Blair has become the Labour Party's longest-serving prime minister. The 51-year-old premier has marked his 2,838th day in the post, overtaking the combined length of Harold Wilson's two terms during the 1960s and 1970s. If Mr Blair wins the next election and fulfils his promise to serve a full third term, he will surpass Margaret Thatcher's 11 years by the e…	0
Clarke to unveil immigration plan New controls on economic migrants and tighter border patrols will be part of government plans unveiled on Monday. Home Secretary Charles Clarke wants to introduce a points system for economic migrants and increase deportations of failed asylum seekers. Tony Blair has said people are right to be concerned about abuses of the system but there is no "magic bullet". …	0
Top judge clashes with ministers The UK's top judge has revealed he has clashed with ministers about how the heads of public inquiries are chosen. Lord Woolf said he was determined his current veto on whether a judge should chair an inquiry should continue as a guard for judicial independence. But he told MPs the Lord Chancellor, Lord Falconer, was insisting he should have the final say in such c…	0
Tutu's Guantanamo release call Archbishop Desmond Tutu has called for the release of the remaining inmates at Guantanamo Bay and terror suspects detained without trial in the UK. His comments follow news that all four Britons held by the US in the Cuban camp will be freed within weeks. The South African archbishop said detentions without trial were "unacceptable" and "distressing". Twelve foreign…	0
Terror suspects face house arrest UK citizens suspected of involvement in terrorism could face house arrest as part of a series of new measures outlined by the home secretary. It comes after law lords ruled that the detention of 12 foreign terror suspects without trial breached human rights. Charles Clarke's planned "control orders" mean anyone suspected of being involved in terrorism could be su…	0
Blair stresses prosperity goals Tony Blair says his party's next manifesto will be "unremittingly New Labour" and aimed at producing "personal prosperity for all". The prime minister is trying to draw a line under speculation over the state of his relationship with Gordon Brown with the speech in Chatham, Kent. He is saying that prosperity means both individual wealth and ensuring "radically impr…	0
Blair 'pressing US on climate' Tony Blair is pressing the US to cut greenhouse gases despite its unwillingness to sign the Kyoto Protocol, Downing Street has indicated. Officials have confirmed climate change was discussed when influential senator John McCain recently visited Mr Blair. Climate change was an issue the prime minister "wanted to progress" during the UK's presidency of the G8 and EU …	0
Kilroy-Silk quits 'shameful' UKIP Ex-chat show host Robert Kilroy-Silk has quit the UK Independence Party and accused it of betraying its supporters. The MEP said he was ashamed to have joined the party, which he labelled as a "joke". He plans to stand in the next general election but refused to confirm he is setting up a new political party called Veritas - Latin for truth. UKIP leader Roger Kna…	0
Prime minister's questions So who, if anyone, is playing politics with the security of the nation? Michael Howard has no doubt it is the prime minister who, he claims, is "ramming" through Parliament the controversial new anti-terror measures without proper debate. He didn't say so, but the Tories believe the prime minister is playing the fear card on this one so he can look tough in the run up t…	0
Boothroyd calls for Lords speaker Betty Boothroyd has said the House of Lords needs its own Speaker and that peers should lead the way on reforming the upper chamber. Baroness Boothroyd, who was the first woman to be Commons Speaker, said she believed Tony Blair initiated reforms without a clear outcome in mind. "Now we have to take care of it ourselves and make the best of it," she told the BBC'…	0
NHS waiting time target is cut Hospital waiting times for patients in Wales are to be cut, but not to the same extent as those in England. Welsh Health Minister Jane Hutt said no patient would wait more than 12 months for an outpatient appointment by March 2006, against a current target of 18 months. But she said the target for an inpatient appointment would remain at 12 months for March 2006. Th…	0
Kinnock to urge reform in Lords Neil Kinnock has said his acceptance of a seat in the House of Lords will allow him to help "achieve further progress with substantial democratic reform." On the BBC's Breakfast with Frost it was put to Mr Kinnock that he had once referred to Lords members as "brigands, muggers, bribers and gangsters". But the outgoing European Commissioner said his comments - made…	0
Campbell returns to election team Ex-Downing Street media chief Alastair Campbell will return to the fold to strengthen Labour's general election campaign, the party has confirmed. Mr Campbell has consistently made public his keenness to play a part in the poll, expected in May. Both Culture Secretary Tessa Jowell and Deputy Prime Minister John Prescott have welcomed his return. "He is a strong L…	0
Jowell confirms casino climbdown Tessa Jowell has announced plans to limit the number of new casinos in the UK to 24, in a move branded a "humiliating retreat" by the Tories. It puts an end to plans for up to 40 super casinos, originally outlined in the government's Gambling Bill. Instead there will be a cap of eight new casinos in each size category - small, medium and large. The Culture Secreta…	0
Blair 'said he would stand down' Tony Blair promised Gordon Brown he would stand down before the next election, a new book about the chancellor claims. But the prime minister changed his mind following intervention from allies in the Cabinet, according to the book. The book by Sunday Telegraph journalist Robert Peston said the pair had "mutual animosity and contempt" for each other. The book, Bro…	0
Blair joins school sailing trip The prime minister has donned a life jacket and joined school children in a sailing dinghy as he sought to sell his party's education policies. Tony Blair sailed across the lake in Bromsgrove, Worcestershire, while on a visit with Education Secretary Ruth Kelly to back school outings. Mr Blair later stressed Labour's election pledge to focus on education, when he m…	0
Anti-terror plan faces first test Plans to allow Home Secretary Charles Clarke to place terror suspects under house arrest without trial are set for their first real test in Parliament. Tories, Lib Dems and some Labour MPs are poised to vote against the plans. Mr Clarke says the powers are needed to counter terror threats. Opponents say only judges, not politicians, should be able to order detent…	0
Lib Dems stress Budget trust gap Public trust in the handling of the economy can only be restored if Gordon Brown opens up his books for unbiased inspection, say the Lib Dems. City experts say there is a Â£10bn "black hole" in the public finances, a claim denied by the chancellor. Lib Dem spokesman Vince Cable said the public did not know who to believe and the National Audit Office should judge.…	0
Howard's unfinished business "He's not finished yet," whispered the Conservative Party person as your reporter attempted to slip quietly from the hall. And indeed he wasn't. Michael Howard had already broken away from the printed text of his speech, at his party's spring conference in Brighton, to deliver a smart rebuff to Peter Hain's description of him as an "attack mongrel", claiming such pers…	0
EU rules 'won't stop UK spending' The shape of the UK's economy In graphics But he denied that he was ruling out British membership of the euro despite saying there would be no assessment of the five economic tests this year. Mr Brown said that it was vital the UK continued to invest in infrastructure, science, and education in the future. Otherwise it would be overtaken by the likes of China, he…	0
Defiant hunts put ban to the test Thousands of hunt supporters have been out on the first day of hunting in England and Wales after the ban on hunting with dogs came into force. The Countryside Alliance called on hunt supporters to meet as normal, but vowed to stay within the law. Although hunting with dogs is now a criminal offence, exercising hounds, chasing a scent trail and flushing out foxes…	0
Blair sets date for Africa report The Commission for Africa's report will be released on 11 March - Comic Relief day, Tony Blair has said. July's G8 summit in Gleneagles in Perthshire - chaired by the prime minister - will use the report as the basis for talks on Africa. The announcement followed the final meeting of the commission - which includes singer Bob Geldof - in London. As well as more a…	0
Election deal faltered over Heath role The Tories failed to hold onto power in 1974 after Liberals demanded Sir Edward Heath quit in return for co-operation. Documents released after 30 years reveal the failed negotiations by the then prime minister following the dramatic February general election. Liberal leader Jeremy Thorpe appeared willing to form a coalition government. But it partly collaps…	0
Guantanamo pair's passport ban The government has written to two of the British men freed from Guantanamo Bay telling them they will not be allowed passports. A letter sent to Martin Mubanga said his British passport would not be issued in the light of evidence gathered against him by the US. This suggested he was likely to take part in action against UK or allied targets if he left Britain, it s…	0
Royal couple watch nation's mood Prince Charles and Camilla Parker Bowles are awaiting the nation's reaction after announcing they are to be married on 8 April. Mrs Parker Bowles will take the title HRH Duchess of Cornwall after a civil ceremony to be held at Windsor Castle. A Daily Telegraph poll of 1,313 people suggests two-thirds of Britons support the couple's decision to marry. But only 40% …	0
Profile: Gordon Brown The ultimate prize of 10 Downing Street may continue to elude him but, as he prepares to deliver a record-breaking ninth budget, Gordon Brown can at least console himself with the thought that he is the longest serving chancellor of modern times. He reached that milestone last June, when he overtook David Lloyd George, who served for seven years and 43 days between 1908 and …	0
MPs criticise child access system Divorced parents seeking access to their children are often disadvantaged by the legal system, MPs have said. The Constitutional Affairs Select Committee said parents with custody could exploit delays in the system to stop former partners gaining access. Courts should be used as a last resort, but where they are, their orders should be enforced more rigorously, M…	0
UKIP could sue Veritas defectors The UK Independence Party could take legal action to unseat two London Assembly members who defected to Robert Kilroy Silk's Veritas Party. Damian Hockney, now Veritas deputy leader, and Peter Hulme-Cross were elected in 2004 on the list system. The party argues the pair should give up their seats as they won them as UKIP representatives, not as individuals. Mr Ho…	0
UK set to cut back on embassies Nine overseas embassies and high commissions will close in an effort to save money, UK Foreign Secretary Jack Straw has announced. The Bahamas, East Timor, Madagascar and Swaziland are among the areas affected by the biggest shake-up for the diplomatic service for years. Other diplomatic posts are being turned over to local staff. Mr Straw said the move would save …	0
Brown names 16 March for Budget Chancellor Gordon Brown will deliver his Budget to the House of Commons on 16 March, the Treasury has announced. The Budget, likely to be the last before the General Election, will be at about 1230 GMT on that Wednesday, just after Prime Minister's question time. The annual event is when the chancellor outlines the government's taxation and broader economic predict…	0
February poll claim 'speculation' Reports that Tony Blair is planning a snap general election for February 2005 have been described as "idle speculation" by Downing Street. A spokesman said he had "no idea" where the reports in the Sunday Times and Sunday Telegraph had come from. The papers suggest ministers believe the government could benefit from a "Baghdad bounce" following successful Iraq el…	0
Blair 'up for it' ahead of poll Tony Blair says his personal standing in the eyes of voters will be "an issue" in the general election. The prime minister said he was "up for it" as the country waits to go to the polls, possibly in a matter of weeks. He told The Observer government life was a "constant barrage of attack" but said he would not stay in charge if he felt unable to contribute. Mr Bla…	0
Short attacks US over tsunami aid Former Cabinet minister Clare Short has criticised the US-led tsunami aid coalition, saying the UN should be leading efforts. President Bush has announced that an alliance of the US, India, Australia and Japan will co-ordinate a humanitarian drive. But Ms Short said the effect of the parallel coalition would be to undermine the UN. She said only the UN had the "m…	0
Vouchers 'to cut winter deaths' Pensioners are being promised energy savings by the Liberal Democrats, as snow and cold temperatures continue. The party says the plans could save the average pensioner Â£100 every year and cut winter deaths. The government gives Â£200 for winter fuel to households with people over 60, or Â£300 where people are over 80. The Tories promise to keep the payments. The …	0
UK firms 'embracing e-commerce' UK firms are embracing internet trading opportunities as never before, e-commerce minister Mike O'Brien says. A government-commissioned study ranked the UK third in its world index of use of information and communication technology (ICT). The report suggests 69% of UK firms are now using broadband and that 30% of micro businesses are trading online. Mr O'Brien said…	0
Protesters plan airport challenge Campaigners against the expansion of Britain's airports have begun challenging the government's plans in the High Court. BAA's expansion of Stansted Airport in Essex by building an extra runway is one of the most fiercely opposed plans. Opponents say the Â£2bn cost of the new runway could not be met unless cash from Heathrow and Gatwick was used. They said this i…	0
Kelly trails new discipline power Teachers could get more powers to remove unruly pupils from classes under a "zero tolerance" drive, Education Secretary Ruth Kelly has suggested. Ms Kelly told the BBC progress had been made against severely disruptive children but parents were still worried about lower level problems. The minister also confirmed she received "spiritual support" from the Catholic…	0
Straw attacked on China arms Moves to lift the European Union's ban on arms exports to China have been condemned by human rights groups and the Conservatives. The 15 year embargo was imposed in the aftermath of China's crackdown on protesters in Tiananmen Square in 1989. UK Foreign Secretary Jack Straw, who will hold talks in Beijing on Thursday, said an EU arms code was more effective than the c…	0
Councils 'must find Gypsy sites' Ministers are telling councils to find more sites for travellers, amid continuing rows concerning a string of unauthorised encampments. Councils are also to be given stronger powers to move on illegal settlements by Gypsy communities on rural land. More money is to be given to councils to develop official caravan parks, said housing minister Yvette Cooper. In Nove…	0
Russian ex-spy on hunger strike An ex-Russian intelligence officer who risked his life spying for MI6 is entering the seventh week of a hunger strike near 10 Downing Street. Viktor Makarov, 50, claims he has been betrayed by the British authorities, who promised he would live like an "average British citizen". But despite a Â£65,000 settlement four years ago, he says he has been denied defector s…	0
New 'yob' targets to be unveiled Fifty new areas getting special help to fight anti-social behaviour in England and Wales will be named on Thursday. Ten areas have already had access to special prosecutors and local experts and the government is now expanding the crackdown to more towns and cities. Details of how many anti-social behaviour orders (Asbos) were used in the last year are also being …	0
No to Royal succession shake-up A Labour peer has withdrawn proposals to give female members of the Royal Family the same rights as males. The legislation would have ended the right of male heirs with older sisters to succeed to the Crown. It would also have torn up ancient legislation banning heirs to the throne marrying Roman Catholics. But the government refused to back Lord Dubs' Succession t…	0
Student 'inequality' exposed Teenagers from well-off backgrounds are six times more likely to go to university than those from the most deprived areas, a report says. The Higher Education Funding Council for England said more people went to university between 1994 and 2000. But the percentage of poorer students "hardly changed at all", said its chief executive, Sir Howard Newby. Increasingly more…	0
Drink remark 'acts as diversion' The first minister's statement that it was okay to get drunk "once in a while" has diverted attention from the real issues, it has been claimed. Jack Law, chief executive of Alcohol Focus Scotland, said Jack McConnell's comment was "ill-advised". The media attention had helped to move the focus from Scotland's binge drinking problems, Mr Law said. Scotsman journal…	0
Schools to take part in mock poll Record numbers of schools across the UK are to take part in a mock general election backed by the government. Some 600 schools have already signed up for the Y Vote Mock Elections 2005 run by the Hansard Society and aimed at boosting interest in politics. Pupils in the schools taking part will learn the skills of speech writers, canvassers and political candidate…	0
TV debate urged for party chiefs Broadcasters should fix a date for a pre-election televised debate between the three main political leaders, according to the Hansard Society. It would then be up to Tony Blair, Michael Howard and Charles Kennedy to decide whether to take part, the non-partisan charity said. Chairman Lord Holme argued that prime ministers should not have the right of veto on a mat…	0
Lord Scarman, 93, dies peacefully Distinguished lawyer Lord Scarman, who conducted the inquiry into the 1981 Brixton riots, has died aged 93. The peer enjoyed a celebrated judicial career, serving as Law Commission chairman in its first seven years. He also chaired the 1969 tribunal set up to investigate civil disturbances in Northern Ireland. Paying tribute, the Lord Chancellor Lord Falconer sai…	0
Strike threat over pension plans Millions of public service workers could strike if ministers scrap their final salary pension scheme and make them work longer, warn union leaders. The Cabinet Office has confirmed it is reviewing the current pension system, prompting unions representing 4.5m workers to threaten united action. They believe the plans include raising the mandatory retirement age for…	0
CSA 'could close', says minister Ministers would not rule out scrapping the Child Support Agency if it failed to improve, Work and Pensions Secretary Alan Johnson has warned. But he said replacing the controversial CSA would be "the nuclear option". A report by the Commons work and pensions committee called for the agency to be wound up unless it improved its service within weeks. Chairman Sir Ar…	0
Howard rebuts asylum criticisms Tory leader Michael Howard has gone on the offensive in response to people questioning how a son of immigrants can propose asylum quotas. Mr Howard, whose parents fled the Nazi threat to come to the UK, says the claim would mean no-one from an immigrant family could become premier. His comments come in a BBC documentary called 'No More Mr Nasty'. TV presenter Anne …	0
Woolf murder sentence rethink Plans to give murderers lighter sentences if they plead guilty have been watered down. There was an outcry three months ago when the Sentencing Guidelines Council - led by Lord Woolf - published its proposals for England and Wales. It had suggested judges should reduce sentences by a third for murderers who confessed at the earliest opportunity. But that has now been…	0
US casino 'tricks' face ban in UK Controversial new UK casinos will be banned from using American tricks of the trade to ensure they are "socially responsible", it has been suggested. Culture Secretary Tessa Jowell said proposed super-casinos will be different from their US counterparts. In America, pheromones have reportedly been released from machines to encourage aggressive gambling and clocks…	0
Blair blasts Tory spending plans Tony Blair has launched an attack on Conservative spending plans, saying they are a "ludicrous improbability". The prime minister has told a Labour Party gathering that the Tory policies would cause economic failure. Tory leader Michael Howard has said his party would cut Â£35bn in "wasteful" spending to allow Â£4bn in tax cuts. On Saturday, Tory shadow home secre…	0
Will Tory tax cuts lift spirits? Michael Howard has finally revealed the full scale of his planned Tory tax cuts. Should he win the next general election, he has earmarked Â£4 billion that will be used to reduce taxes - although he still will not say which or how. This was the pre-election message many in his party have been pressing for and voters, he believes, will warm to. At its simplest, it …	0
MPs tout Lords replacement plan A group of MPs has tried to raise the pressure on Tony Blair over reform to the House of Lords by publishing a detailed blueprint for change. The cross-party group has unveiled a draft bill proposing a smaller second chamber in which 70% of members would be elected. MPs and peers have failed to agree on reform since 1999 when 600 hereditaries lost their seats. The …	0
Teens 'know little' of politics Teenagers questioned for a survey have shown little interest in politics - and have little knowledge. Only a quarter of 14-16 year olds knew that Labour was the government, the Tories were the official Opposition and the Lib Dems were the third party. Almost all could identify Tony Blair, but only one in six knew who Michael Howard was, and just one in 10 recognise…	0
UKIP candidate suspended in probe Eurosceptic party UKIP have suspended a candidate for allegedly suggesting the criminally insane should be killed. John Houston, 54, was due to stand in the East Kilbride seat in Lanarkshire at the next election. But he was suspended after his reported views, including the return of the British Empire, were sent to two Scottish newspapers. UKIP spokesman Mark Cro…	0
Ministers lose slopping out case The Scottish Executive has lost an appeal against an inmate's compensation for being forced to slop out in prison. Armed robber Robert Napier, 25, won Â£2,450 after he claimed he suffered an outbreak of the skin complaint, eczema, when slopping out at Barlinnie Prison. Napier said that the practice, where prisoners use buckets in their cells as toilets, breached h…	0
UK plan to deport terror suspects Deals are being sought to allow the UK to deport terror suspects to their home countries without risk of them being tortured or sentenced to death. Home Secretary Charles Clarke told the Times he hoped agreement with several countries could be reached. The move follows a Law Lords judgement that the detention of 12 men at Belmarsh prison, London, and Woodhill, Mi…	0
End Bush 'denial' Blair tells EU Tony Blair is urging European leaders to wake up from their "state of denial" over President Bush's re-election. "America has spoken. The rest of the world should listen," the prime minister said in an interview with The Times newspaper, published on Friday. Mr Blair is at a summit in Brussels, where Iraq and European justice and immigration plans are on the agend…	0
EU referendum question unveiled The question to be asked in the referendum on the EU Constitution has been unveiled by the government. It will be: "Should the United Kingdom approve the treaty establishing a constitution for the European Union?" The constitution will be incorporated into UK law if there is a yes vote in the referendum, expected in 2006. Critics say the constitution is a further s…	0
Lib Dems unveil women's manifesto The Liberal Democrats are attempting to woo female voters with the launch of their manifesto for women. Charles Kennedy is pledging a maternity income guarantee and a pension system based on years of residence rather than national insurance payments. He also thinks women will back plans to end university tuition fees and for free long-term care for the elderly. B…	0
Row over 'police' power for CSOs The Police Federation has said it strongly opposes giving Community Support Officers (CSOs) the power to detain suspects for up to 30 minutes. The powers - piloted in six areas - were extended to all police forces in England and Wales on Thursday. The federation said CSOs do not have the experience, training and safety equipment to deal with "potentially confronta…	0
Gurkhas to help tsunami victims Britain has offered to send a company of 120 Gurkhas to assist with the tsunami relief effort in Indonesia, Downing Street said. The deployment would involve troops from the 2nd Battalion Royal Gurkha Rifles, based in Brunei. Discussions have begun with Indonesia on the exact timing and location of the deployment, but the government said the offer was aimed at the …	0
Hague 'given up' his PM ambition Former Conservative leader William Hague says he will not stand for the leadership again, having given up his ambition to be prime minister. Mr Hague, 43, told the Daily Telegraph he would now find a life dominated by politics too "boring" and unfulfilling. Mr Hague, who stepped down after his party's 2001 election defeat, does not rule out a return to the front b…	0
Custody death rate 'shocks' MPs Deaths in custody have reached "shocking" levels, a committee of MPs and peers has warned. The joint committee on human rights found those committing suicide were mainly the most vulnerable, with mental health, drugs or alcohol problems. Members urged the government to set up a task force to tackle deaths in prisons, police cells, detention centres and special hosp…	0
Blair returns from peace mission Prime Minister Tony Blair has arrived back from his diplomatic mission to the Middle East to try to resurrect the peace process. Mr Blair held talks with his Israeli counterpart, Ariel Sharon, and the Palestinian leader, Mahmoud Abbas. He confirmed that a renewed drive to reform the Palestinian Authority and address security issues would come at a London conferenc…	0
Scots smoking ban details set out Smoke-free areas will save lives and improve Scotland's health, First Minister Jack McConnell has insisted. He told the Scottish Parliament on Wednesday that a "comprehensive ban" on smoking in public places would be introduced by the spring of 2006. Mr McConnell said the country's health rates were "lamentable" not least because of smoking. He said fines of up t…	0
Labour's core support takes stock Tony Blair has told Labour supporters he's "back" and still hungry for the job of prime minister - but does that sum up the mood at the party's spring conference in Gateshead? "The electorate are keener on the government than some Labour Party members," is the dry assessment of Graham Lane, leader of the Labour group on Newham Council. The problem, according to M…	0
Sainsbury's Labour election gift Science Minister Lord Sainsbury has made a Â£2m donation to the Labour Party for its General Election fund. It is the latest hefty donation to the party by the billionaire - he has contributed more than Â£10m since 1999. David Sainsbury said he was pleased to give cash to a party that had the "vision" to deliver economic prosperity and better public services for B…	0
UK heading wrong way - Howard Tony Blair has had the chance to tackle the problems facing Britain and has failed, Michael Howard has said. "Britain is heading in the wrong direction", the Conservative leader said in his New Year message. Mr Blair's government was a "bossy, interfering government that takes decisions that should be made by individuals," he added. But Labour's campaign spokesman Fr…	0
UK pledges Â£1bn to vaccine effort UK Chancellor Gordon Brown has offered Â£960m ($1.8bn) over 15 years to an international scheme aiming to boost vaccination and immunisation schemes. In a speech, he called for action to reach the 2000 Millennium Declaration goals of halving global poverty and tackling child mortality rates. Mr Brown has just returned from a tour of African nations. The Â£1bn co…	0
Lib Dems' 'bold' election policy Charles Kennedy has told voters his Liberal Democrats will offer them an "honest choice" at the next general election. With the other two big parties battling over which will impose the lowest taxes, Mr Kennedy is going into the looming election pledged to increase taxation. It is a bold policy and certainly ensures there is that choice between the Lib Dems and th…	0
Minimum wage increased to Â£5.05 The minimum wage will rise in October, benefiting more than 1m people, the government has announced. Adults must be paid at least Â£5.05 an hour, up from Â£4.85, while 18 to 21 year olds will be paid Â£4.25. The recommendations came from the Low Pay Commission which said the number of jobs had continued to grow since the minimum wage was introduced in 1999. Busine…	0
Guantanamo four free in weeks All four Britons held by the US in Guantanamo Bay will be returned to the UK within weeks, Foreign Secretary Jack Straw told the Commons on Tuesday. Moazzam Begg, from Birmingham, and Martin Mubanga, Richard Belmar and Feroz Abbasi, from London, have been held by the US for almost three years. They were detained in the Cuban camp as part of the US-led "war on terror"…	0
David Blunkett in quotes David Blunkett - who has resigned as home secretary - built his reputation as a plain-speaking Yorkshire man. I fell in love with someone and they wouldn't go public and things started to go very badly wrong in the summer, and then the News of the World picked up the story. "I tried for three years to make something work." "Trust, plain-speaking and straight talking is so…	0
Labour chooses Manchester The Labour Party will hold its 2006 autumn conference in Manchester and not Blackpool, it has been confirmed. The much trailed decision was ratified by Labour's ruling National Executive Committee in a break with the traditional choice of a seaside venue. It will be the first time since 1917 that the party has chosen Manchester to host the annual event. Blackpool will ge…	0
Brown visits slum on Africa trip Chancellor Gordon Brown has visited Kenya's biggest shantytown as he opened a week-long visit to Africa. Mr Brown's trip is designed to highlight how the UK wants to make Africa's problems a priority of its chairmanship of the G8 this year. He will see an HIV/Aids orphanage in Tanzania and a women's credit union in Mozambique before chairing a meeting of the Commi…	0
Hodges announces rugby retirement Scarlets and USA Eagles forward Dave Hodges has ended his playing career to pursue a coaching role in the States. The 36-year-old, who has 54 caps, was Llanelli's player of the season in 2001/2, but has battled injury for the last two of his seven years at Stradey. He tore a pectoral muscle against the Ospreys on Boxing Day, an injury that would have kept him out…	1
Bomb threat at Bernabeu stadium Spectators were evacuated from Real Madrid's Bernabeu stadium on Sunday following a bomb scare during the game between the hosts and Real Sociedad. More than 70,000 people abandoned the ground with the score at 1-1 and only three minutes left to play. The Basque newspaper Gara apparently received a telephone call saying a bomb was due to explode at 2100 local time.…	1
Parmar ruled out of Davis Cup tie A knee injury has forced Arvind Parmar out of Great Britain's Davis Cup tie in Israel and left Alex Bogdanovic in line to take the second singles place. Parmar picked up the injury last week and has failed to recover in time for the Europe/Africa Zone I tie, which begins in Tel Aviv on Friday. Bogdanovic looks set to take the second singles place alongside Greg R…	1
Benitez issues warning to Gerrard Liverpool manager Rafael Benitez has ordered captain Steven Gerrard not to play down their Champions League ambitions and be more positive. Gerrard told the BBC Liverpool were unlikely to win the trophy this year. Benitez responded: "I spoke to Steven and said to him that in future it's better to think we can win the Champions League. Why not?" He said: "We need …	1
Officials respond in court row Australian tennis' top official has defended the Australian Open courts at Melbourne Park after criticism of the playing surface by Lleyton Hewitt. Hewitt said he had had a "gutful" of trying to persuade them to make the surface faster but Tennis Australia's Geoff Pollard rejected his comments. "We did ask for it to be made faster than last year and, to my knowledge…	1
WRU proposes season overhaul The Welsh Rugby Union wants to restructure the Northern Hemisphere season into four separate blocks. The season would start with the Celtic League in October, followed by the Heineken Cup in February and March, and the Six Nations moved to April and May. After a nine week break, the WRU then proposes a two-month period of away and home international matches. WRU chair…	1
Parker misses England clash Tom Shanklin will start in the centre for Wales against England in Cardiff on Saturday after Sonny Parker failed to recover from a trapped neck nerve. Shanklin was first-choice wing in the autumn Tests, but prefers centre and will face England debutant Mathew Tait. Dragons three-quarter Hal Luscombe takes Shanklin's wing berth. Up front, Mefin Davies plays at hooker, o…	1
Mexicans tracking unhappy Juninho Mexican outfit Red Sharks Veracruz hope to sign Juninho if the Brazilian decides to leave Celtic frustrated at his lack of first-team action. Their president, Gustavo Parente Sanchez, says Juninho "does not wish to remain in Scottish football anymore". Agent Brian Hassell insists that the 31-year-old Brazilian midfielder is determined to win back his place. "But,…	1
Pearce keen on succeeding Keegan Joint assistant boss Stuart Pearce has admitted he would like to succeed Kevin Keegan as manager at Manchester City. Keegan has decided to step down as City manager when his contract comes to an end in 18 months. "You don't have to be Einstein to realise there will be a manager's job available at a really good club," Pearce told BBC GMR. "I will certainly be apply…	1
Beattie return calms attack fears Everton striker James Beattie has been declared fit for training on Tuesday, despite suffering an alleged assault last Saturday. Beattie, 27, is not believed to be as seriously hurt as some reports have suggested after being "the victim of an unprovoked assault" in Birmingham. He was on a night out with his girlfriend and two friends following Everton's 3-1 win o…	1
Teenager Tait picked for England Newcastle's teenage centre Mathew Tait has been named as a centre in England's team to face Wales in the Six Nations opener in Cardiff on Saturday. The 18-year-old will play alongside Falcons' team-mate Jamie Noon in England's midfield. Scrum-half Matt Dawson is also recalled, despite been left out of the initial squad after a row over clashing TV and training com…	1
O'Driscoll out of Scotland game Ireland captain Brian O'Driscoll has been ruled out of Saturday's RBS Six Nations clash against Scotland. O'Driscoll was originally named in the starting line-up but has failed to recover from the hamstring injury he picked up in the win over Italy. His replacement will be named after training on Friday morning. Fellow centre Gordon D'Arcy is also struggling with a…	1
What now for British tennis? Tim Henman's decision to quit Davis Cup tennis has left the British team with a gargantuan void to fill. The world number seven is tied for fourth among his countrymen for wins in the history of the tournament (he has 36 from his 50 rubbers). And Great Britain's last Davis Cup win without Henman came against Slovenia as far back as 1996. Worse could follow, according …	1
Gronkjaer agrees switch to Madrid Jesper Gronkjaer has agreed a move to Atletico Madrid from Birmingham City. The 27-year-old winger spent just five months at St Andrews following a Â£2.2m move from Chelsea in July after playing for Denmark at Euro 2004. He is set to move during the January transfer window in a deal rumoured to be about Â£1.4m, subject to a medical. "We will meet with the player'…	1
Cole refuses to blame van Persie Ashley Cole has refused to blame Robin van Persie for leaving Arsenal with no fully-fit strikers for the FA Cup fifth round replay at Sheffield United. Van Persie is suspended alongside Dennis Bergkamp and Jose Antonio Reyes after being sent off at Southampton when Arsenal had a numerical advantage. Thierry Henry is ruled out with an Achilles tendon injury but Col…	1
Wenger offers Mutu hope Arsenal boss Arsene Wenger would consider signing Adrian Mutu once the striker has served his drugs ban. Mutu was sacked by Chelsea on Friday after testing positive for cocaine - a move Wenger has backed. But he said: "I don't even wonder if that could happen because I think he will be suspended for a long period. "But once he has served his suspension, he has the right ag…	1
Connors boost for British tennis Former world number one Jimmy Connors is planning a long-term relationship with the Lawn Tennis Association to help unearth the next Tim Henman. The American spent three days at the LTA's annual Elite Performance winter camp in La Manga earlier this week. "Britain has the right attitude," said Connors. "The more involved I can be with the LTA, the better. "A short…	1
GB quartet get cross country call Four British athletes have been pre-selected to compete at the World Cross Country Championships in March after impressive starts to the season. Hayley Yelling, Jo Pavey, Karl Keska and Adam Hickey will represent Team GB at the event in France. Yelling clinched the women's European cross country title last month and Pavey followed up with bronze. Keska helped the…	1
Bates seals takeover Ken Bates has completed his takeover of Leeds United. The 73-year-old former Chelsea chairman sealed the deal at 0227 GMT on Friday, and has bought a 50% stake in the club. He said: "I'm delighted to be stepping up to the mantel at such a fantastic club. I recognise Leeds as a great club that has fallen on hard times. "We have a lot of hard work ahead to get the club back whe…	1
Bees handed potential Man Utd tie Brentford face a home tie against holders Manchester United in the FA Cup sixth round if they can come through their replay against Southampton. The League One side held the Saints at St Mary's in their fifth-round tie and were rewarded with a potential draw against Sir Alex Ferguson's side. Newcastle will be at home to either Tottenham or Nottingham Forest. Bolt…	1
Dallaglio his own man to the end Controversy and Lawrence Dallaglio have never been very far away from each other throughout a glittering international career. Even the end of his nine-year career came out of the blue, just four days before the start of the season. But then Dallaglio has always been his own man. Ever since emerging onto the international scene Dallaglio has polarised opinions. To…	1
Ronaldo considering new contract Manchester United winger Cristiano Ronaldo said he is close to agreeing to a new contract at Old Trafford. The Portugal star, who joined in August 2003 on a five-year-deal, is a regular in the United first-team. "The United board have already made an offer to renew the contract but I'm trying not to think about it," he told the News of the World. "My agent has spo…	1
Chelsea denied by James heroics A brave defensive display, led by keeper David James, helped Manchester City hold the leaders Chelsea. After a quiet opening, James denied Damien Duff, Jiri Jarosik and Mateja Kezman, while Paul Bosvelt cleared William Gallas' header off the line. Robbie Fowler should have scored for the visitors but sent his header wide. Chelsea had most of the possession in the s…	1
Coach Ranieri sacked by Valencia Claudio Ranieri has been sacked as Valencia coach just eight months after taking charge at the Primera Liga club for the second time in his career. The decision was taken at a board meeting following the side's surprise elimination from the Uefa Cup. "We understand, and he understands, that the results in the last few weeks have not been the most appropriate," sai…	1
Clijsters could play Aussie Open Kim Clijsters has denied reports that she has pulled out of January's Australian Open because of her persistent wrist injury. Open chief Paul McNamee had said: "Kim's wrist obviously isn't going to be rehabilitated." But her spokesman insisted she had simply delayed submitting her entry. "The doctors are assessing her injury on a weekly basis and if there is no ri…	1
Umaga ready for Lions All Blacks captain Tama Umaga has warned the British and Irish Lions will be his most fearsome opponents yet ahead of their summer tour. But Umaga, in England for Saturday's IRB Rugby Aid match, also backed New Zealand to win the three-Test series against the Lions. He told BBC Sport: "It's potentially the most fearsome line-up I've ever come up against. They're awesome. "Bu…	1
Cudicini misses Carling Cup final Chelsea goalkeeper Carlo Cudicini will miss Sunday's Carling Cup final after the club dropped their appeal against his red card against Newcastle. The Italian was sent off for bringing down Shola Ameobi in the final minute of Sunday's match. Blues boss Jose Mourinho had promised to pick Cudicini for the final instead of first-choice keeper Petr Cech. The 31-year-…	1
Scots suffer another injury blow Scotland's back row crisis has worsened ahead of the RBS Six Nations with news that Scott Gray will miss out on the opening matches. The Borders flanker has a knee injury and joins Donnie Macfadyen and Allister Hogg on the sidelines. Star number eight Simon Taylor will miss at least the first two games after damaging an ankle during his comeback. Scott MacLeod (an…	1
Dawson wins England squad recall Wasps scrum-half Matt Dawson has been recalled to England's training squad ahead of the RBS Six Nations and been reinstated in the Elite Player Squad. Coach Andy Robinson dropped Dawson for the autumn Tests after he missed training to film 'A Question of Sport.' "I always said I would consider bringing Matt back if I felt he was playing well," Robinson said. "He m…	1
Young debut cut short by Ginepri Fifteen-year-old Donald Young's first appearance in an ATP tennis tournament proved brief as the teenager went out in round one of the San Jose Open. Young shot to the top of the junior world rankings when he won the boys' singles at January's Australian Open. But the wildcard entry was dispatched by fellow American Robby Ginepri in straight sets, 6-2 6-2, in Cali…	1
O'Connell rejects Lions rumours Ireland and Munster lock Paul O'Connell has dismissed media reports linking him to the captaincy of the Lions tour to New Zealand this summer. O'Connell is rumoured to be among the front-runners for the job, but says he is totally focused on Sunday's Six Nations crunch clash with England. "I honestly don't think about these reports," he told BBC Sport. "The Lions t…	1
Jones medals 'must go if guilty' World Anti-Doping Agency (WADA) chief Dick Pound says Marion Jones should be stripped of all her medals if found guilty of taking banned substances. Victor Conte, of Balco Laboratories, claims the American sprinter regularly used drugs to enhance her performance. "If she is found guilty she should be stripped of all her medals and banned for two years," said Pound…	1
Williams stays on despite dispute Matt Williams insists he has no thoughts of quitting as national coach as a result of the power struggle currently gripping Scottish rugby. The chairman, chief executive and three non-executive directors all departed in a row over the game's future direction. But Williams said: "I want to make it clear that I'm committed totally to Scottish rugby. "I've brought m…	1
Campbell to extend sprint career Darren Campbell has set his sights on running quicker than ever after deciding not to retire from sprinting. Campbell, who won Olympic 4x100m relay gold, had been unsure about his future. But he told Five Live's Sportsweek: "I had to get back into training before I could decide because if I didn't have the same hunger I'd have to walk away. "I've started back and …	1
Irish finish with home game Republic of Ireland manager Brian Kerr has been granted his wish for a home game as the final World Cup qualifier. Ireland will close their bid to reach the 2006 finals by playing Switzerland in Dublin on 12 October 2005. The Republic met the Swiss in their final Euro 2004 qualifier, losing 2-0 away and missing out on a place in the finals in Portugal. The Group Four f…	1
White admits to Balco drugs link Banned American sprinter Kelli White says she knowingly took steroids given to her by Bay Area Lab Co-Operative (Balco) president Victor Conte. Conte faces a federal trial next year on charges of distributing steroids and tax evasion, and White said at first he tried to cover up what he was doing. "He's the one who told me that it wasn't what he said it was," Whit…	1
Reyes tricked into Real admission Jose Antonio Reyes has added to speculation linking him with a move from Arsenal to Real Madrid after falling victim to a radio prank. The Spaniard believed he was talking to Real Madrid sporting director Emilio Butragueno when he allegedly berated his team-mates as "bad people". "I wish I was playing for Real Madrid," the 21-year-old told Cadena Cope. "Hopefully…	1
Thanou bullish over drugs hearing Katerina Thanou is confident she and fellow sprinter Kostas Kenteris will not be punished for missing drugs tests before the Athens Olympics. The Greek pair appeared at a hearing on Saturday which will determine whether their provisional bans from athletics' ruling body the IAAF should stand. "After five months we finally had the chance to give explanations. I am…	1
Ferguson urges Henry punishment Sir Alex Ferguson has called on the Football Association to punish Arsenal's Thierry Henry for an incident involving Gabriel Heinze. Ferguson believes Henry deliberately caught Heinze on the head with his knee during United's controversial win. The United boss said it was worse than Ruud van Nistelrooy's foul on Ashley Cole for which he got a three-game ban. "We sh…	1
Wales silent on Grand Slam talk Rhys Williams says Wales are still not thinking of winning the Grand Slam despite a third Six Nations win. "That's the last thing on our minds at the moment," said Williams, a second- half replacement in Saturday's 24-18 win over France in Paris. "We all realise how difficult a task it is to go up to Scotland and beat them. "We've come unstuck there a couple of tim…	1
Chepkemei hit by big ban Kenya's athletics body has suspended two-time London Marathon runner-up Susan Chepkemei from all competition until the end of the year. Athletics Kenya (AK) issued the ban after Chepkemei failed to turn up for a cross country training camp in Embu. "We have banned her from all local and international competitions," said AK chief Isaiah Kiplagat. "We shall communicate this…	1
Classy Henman makes winning start Tim Henman opened his 2005 campaign with a 6-1 7-5 victory over Argentine David Nalbandian at the Kooyong Classic exhibition tournament on Wednesday. The British number one will next play Roger Federer at the Australian Open warm-up event on Friday. The world number one beat Gaston Gaudio 5-7 6-1 6-4, before Andre Agassi saw off Chilean Olympic gold medalist Nico…	1
Blackburn v Burnley Ewood Park Tuesday, 1 March 2000 GMT Howard Webb (South Yorkshire) home to Leicester in the quarter-finals But defender Andy Todd is suspended and could be replaced by Dominic Matteo - if he recovers from a hamstring injury. Burnley have major injury concerns over Frank Sinclair and John McGreal. Michael Duff looks set to continue at right-back with John Oster in midfield and …	1
Johansson takes Adelaide victory Second seed Joachim Johansson won his second career title with a 7-5 6-3 win over Taylor Dent at the Australian hardcourt championships in Adelaide. The Swede was made to graft, American Dent surviving three break points in the fifth game of the match. But Johansson got the breakthrough with a sublime backhand return winner and won the second set with more ease. H…	1
Bryan twins keep US hopes alive The United States kept the Davis Cup final alive with victory in Saturday's doubles rubber, leaving Spain 2-1 ahead going into the final day. Masters Cup champions Mike and Bob Bryan thrashed Juan Carlos Ferrero and Tommy Robredo 6-0 6-3 6-2 in front of a partisan crowd in Seville. Victory would have given Spain the title but they were outclassed. In Sunday's rever…	1
McClaren targets Champions League Middlesbrough boss Steve McClaren believes his side can clinch a top-four spot in the Premiership and secure qualification for the Champions League. After their 3-2 win over Manchester City, McClaren said: "We are playing exciting football, it's a magnificent result to keep us in the top five. "But how well we do depends how often we can get our best team out. "O…	1
Scotland v Italy (Sat) Murrayfield, Edinburgh Saturday, 26 February 1400 GMT BBC1, Five Live and this website Victory for the Azzurri in Rome last year saw Scotland end their campaign without a victory. And the pressure is on Scotland coach Matt Williams as he seeks a first Six Nations victory at the eighth attempt. Italy have lost both their opening games at home to Ireland and Wales, but travel…	1
What now for Kelly Holmes? Last April, Kelly Holmes spoke to the BBC Sport website about her loneliness, her fight to stay fit and her decision not to contest both the 800m and 1500m at the Olympics. It just goes to show even the most meticulous and measured athletes cannot predict what fate has in store for them. Four months later, Holmes stormed to double Olympic gold and has since been made a …	1
Collins named UK Athletics chief UK Athletics has ended its search for a new performance director by appointing psychologist Dave Collins. Collins, who worked with the British teams at the 2000 and 2004 Olympics, takes over from Max Jones. Six candidates were interviewed for the job, including Denise Lewis' coach Charles van Commenee and former British triple jumper Keith Connor. "We've searched …	1
Trial date is set for Balco case A US judge has set a preliminary trial date for the Balco steroid distribution case which has rocked athletics. US district court judge Susan Ilston rejected an attempt by the defence team to have the case dismissed at a pre-trial hearing in San Francisco. And she set a March date for the case of the four men accused of distributing illegal performance-enhancing d…	1
Palace threat over Cantona masks Manchester United fans wearing Eric Cantona masks will not be allowed in Selhurst Park on Saturday. United fans are planning to mark the 10th anniversary of Cantona's infamous kung-fu kick on Crystal Palace fan Matthew Simmons by wearing the masks. But Palace stadium manager Kevin Corner has warned: "If they wear them inside Selhurst Park they will be immediately …	1
Giggs handed Wales leading role Ryan Giggs will captain Wales as he wins his 50th cap in Wednesday's friendly against Hungary in Cardiff. John Toshack, in his first game as coach after succeeding Mark Hughes, admits he is surprised that Giggs has only just reached the landmark. "With the games he's played for United, proportionately it doesn't seem that many for Wales," Toshack said. "But he's on…	1
Wilkinson to miss Ireland match England will have to take on Ireland in the Six Nations without captain and goal-kicker Jonny Wilkinson, according to his Newcastle boss Rob Andrew. Wilkinson - who had targeted the 27 February match for his international comeback - has been missed by England, not least for his goal-kicking. "Jonny's not fit yet," Falcons chief Andrew told BBC Radio Five Live. "He …	1
Federer breezes into semi-finals Roger Federer reached the last four of the Qatar Open with an easy 6-1 6-2 win over seventh seed Feliciano Lopez. The Swiss world number one reeled off a series winners to outclass the Spaniard and set up a semi-final match against Russian Nikolay Davydenko. Federer, who lost in the quarter-final in his last Qatar appearance in 2003, was happy with his form. "I th…	1
Radcliffe tackles marathon tasks Paula Radcliffe faces arguably the biggest test of her career in the New York City Marathon on Sunday. Back under the spotlight of public scrutiny she will attempt to erase the double disappointment of the Athens Olympics, where she failed to finish the marathon and then the 10,000m. BBC Sport examines the challenges facing Radcliffe ahead of the big race. The abi…	1
Fuming Robinson blasts officials England coach Andy Robinson insisted he was "livid" after his side were denied two tries in Sunday's 19-13 Six Nations loss to Ireland in Dublin. Mark Cueto's first-half effort was ruled out for offside before the referee spurned TV replays when England crashed over in the dying minutes. "[I'm] absolutely spitting. I'm livid. There's two tries we've been cost," Ro…	1
Holmes urged to compete at Worlds Jolanda Ceplak has urged Britain's Kelly Holmes to continue competing at the major championships. Double Olympic gold medallist Holmes has strongly hinted she will not run in this year's Worlds and is undecided about next month's European Indoors. But World Indoor 800m record holder Ceplak said: "There is never an easy race when she is in the field. There is only…	1
McLeish ready for criticism Rangers manager Alex McLeish accepts he is going to be criticised after their disastrous Uefa Cup exit at the hands of Auxerre at Ibrox on Wednesday. McLeish told BBC Radio Five Live: "We were in pole position to get through to the next stage but we blew it, we absolutely blew it. "There's no use burying your head in the sand, we know we are going to get a lot of criti…	1
Newcastle 2-1 Bolton Kieron Dyer smashed home the winner to end Bolton's 10-game unbeaten run. Lee Bowyer put Newcastle ahead when he fed Stephen Carr on the right flank, then sprinted into the area to power home a header from the resultant cross. Wanderers hit back through Stelios Giannakopoulos, who ended a fluid passing move with a well-struck volley. But Dyer had the last word in a game of fe…	1
Brentford v Southampton Griffin Park Tuesday, 1 March 1945 GMT Barry Knight (Kent) home to Manchester United in the quarter-finals Midfielder Andrew Frampton and striker Deon Burton are both slight doubts with hamstring injuries, but should be fit Saints are missing their entire first-choice midfield of Jamie Redknapp, Graeme Le Saux, Nigel Quashie and David Prutton. Anders Svensson and Matt Oakl…	1
Ferguson rues failure to cut gap Boss Sir Alex Ferguson was left ruing Manchester United's failure to close the gap on Chelsea, Everton and Arsenal after his side's 1-1 draw with Fulham. Premiership leaders Chelsea and the Gunners endured a 2-2 stalemate on Sunday, giving United the chance to make up some ground in the league. But Ferguson said: "I think what makes it so bad is that both our riva…	1
Candela completes Bolton switch Bolton boss Sam Allardyce has signed Roma defender Vincent Candela on a five-month deal. The 31-year-old former France international gave his last press conference as a Roma player on Monday, anouncing his move to Bolton. "I have signed a five-month contract with Bolton," said Candela, who will travel to England on Tuesday. "In June I will decide whether to continu…	1
Cole faces lengthy injury lay-off Aston Villa's Carlton Cole could be out for six weeks with a knee injury. The striker, who is on a season-long loan from Chelsea, picked up the knock in an England Under-21 match against Holland earlier this month. "Carlton will be out of action for four to six weeks after a bad challenge," said Villa boss David O'Leary. "I won't be able to tell you whether he wi…	1
Man Utd through after Exeter test Manchester United avoided an FA Cup upset by edging past Exeter City in their third round replay. Cristiano Ronaldo scored the opener, slipping the ball between Paul Jones' legs after just nine minutes. United wasted a host of chances to make it safe as Jones made some great saves, but Wayne Rooney put the tie beyond doubt late on with a cool finish. Exeter had c…	1
England coach faces rap after row England coach Andy Robinson is facing disciplinary action after criticising referee Jonathan Kaplan in his side's Six Nations defeat to Ireland. The Rugby Football Union (RFU) will investigate Robinson after deciding not to lodge a complaint against Kaplan. Robinson may even have to apologise for his comments in order to avoid sanction from the International Rugb…	1
Prutton poised for lengthy FA ban Southampton's David Prutton faces a possible seven-match ban when he goes before the Football Association. The 23-year-old has admitted two charges of improper conduct following his dismissal against Arsenal. The first charge relates to his failure to leave the field promptly, pushing referee Alan Wiley and remonstrating with assistant referee Paul Norman. And th…	1
Kewell waits as injury drags on Liverpool winger Harry Kewell is struggling to recover from his Achilles tendinitis problem and may not recover until March, claims his agent. Kewell, 26, had hoped to play against Fulham last weekend and to be ready for the Champions League tie against Bayer Leverkusen on 22 February. But Bernie Mandic said: "He's had scans which don't show anything substantial. "…	1
Collins to compete in Birmingham World and Commonwealth 100m champion Kim Collins will compete in the 60m at the Norwich Union Grand Prix in Birmingham on 18 February. The St Kitts and Nevis star joins British Olympic relay gold medallists Jason Gardener and Mark Lewis-Francis. Sydney Olympic 100m champion and world indoor record holder Maurice Greene and Athens Olympic 100m silver medallist Fran…	1
Sprinter Walker quits athletics Former European 200m champion Dougie Walker is to retire from athletics after a series of six operations left him struggling for fitness. Walker had hoped to compete in the New Year Sprint which is staged at Musselburgh Racecourse near Edinburgh on Tuesday and Wednesday. The 31-year-old Scot was suspended for two years in 1998 after testing positive for nandrolone.…	1
Wenger steps up row Arsene Wenger has stepped up his feud with Sir Alex Ferguson by claiming the Manchester United manager is guilty of bringing football into disrepute. The pair's long-running row was put back in the headlines on Saturday when Ferguson said his Arsenal counterpart was "a disgrace". Wenger initially refused to bite back, saying only: "I will never answer any questions any more ab…	1
Dawson joins England injury list Scrum-half Matt Dawson is an injury doubt for England's Six Nations opener against Wales next weekend. The World Cup winner missed Wasps' 12-9 loss to Bath on Saturday after injuring his right calf. Wasps coach Warren Gatland said: "He's got a fitness test in the week but he's got a good chance of playing." Gloucester's Andy Hazell and Leicester star Lewis Moody a…	1
Brizzel to run AAA's in Sheffield Ballymena sprinter Paul Brizzel will be among eight of Ireland's European Indoor hopefuls competing in this weekend's AAA's Championships. US-based Alistair Cragg and Mark Carroll are the only Irish athletes selected so far for the Europeans who will not run in Sheffield. Brizzel will defend his 200m title in the British trials. In-form James McIlroy will hope to…	1
Wasps 31-37 Leicester Leicester withstood a stunning Wasps comeback to win a pulsating Heineken Cup encounter at the Causeway Stadium. The Tigers stormed 22-6 ahead within 18 minutes through tries from Lewis Moody, Geordan Murphy and Martin Corry. European champions Wasps fought back through a Josh Lewsey try and Mark van Gisbergen's boot, and they were level at 31-31 with five minutes remaining.…	1
Clijsters hope on Aussie Open Kim Clijsters has denied reports that she has pulled out of January's Australian Open because of her persistent wrist injury. Open chief Paul McNamee had said: "Kim's wrist obviously isn't going to be rehabilitated." But her spokesman insisted she had simply delayed submitting her entry. "The doctors are assessing her injury on a weekly basis and if there is no risk …	1
Edwards tips Idowu for Euro gold World outdoor triple jump record holder and BBC pundit Jonathan Edwards believes Phillips Idowu can take gold at the European Indoor Championships. Idowu landed 17.30m at the British trials in Sheffield last month to lead the world triple jump rankings. "It's all down to him, but if he jumps as well as he did in Sheffield he could win the gold medal," said Edwards…	1
O'Gara revels in Ireland victory Ireland fly-half Ronan O'Gara hailed his side's 19-13 victory over England as a "special" win. The Munster number 10 kicked a total of 14 points, including two drop goals, to help keep alive their Grand Slam hopes. He told BBC Sport: "We made hard work of it but it's still special to beat England. "I had three chances to win the game but didn't. We have work to do…	1
South Africa sweep top awards South Africa's Schalk Burger was named player of the year as the Tri-Nations champions swept the top honours at the International Rugby Board's awards. The flanker topped a list which included Ireland star Gordon D'Arcy and Australian sensation Matt Giteau. Jake White claimed the coaching award while his side held off Grand Slam winners France to take the team award.…	1
Hewitt survives Nalbandian epic Home favourite Lleyton Hewitt came through a dramatic five-set battle with Argentine David Nalbandian to reach the Australian Open semi-finals. Hewitt looked to be cruising to victory after racing into a two-set lead. But Nalbandian broke his serve three times in both of the next two sets to set up a nailbiting decider. Hewitt eventually grabbed the vital break in …	1
Zambia confident and cautious Zambia's technical director, Kalusha Bwalya is confident and cautious ahead of the Cosafa Cup final against Angola on Saturday in Lusaka. Bwalya said: "Nothing short of victory will do." However Bwalya warned his side not to be too complacent. "I don't want my team to be too comfortable or too sure of victory as it is going to be a difficult game. "For me the main ai…	1
Injury doubts beset Wales squad Wales have a clutch of injury worries before Wednesday's international friendly against Hungary in Cardiff. West Ham's Gavin Williams (ankle) looks certain to be out, so uncapped Wrexham defender Stephen Roberts is drafted in. Defenders Danny Gabbidon and Gareth Roberts, plus Ryan Giggs have hamstring concerns, while there are also doubts over Robbie Savage (groin)…	1
Hewitt overcomes wobble in Sydney Lleyton Hewitt gave himself the perfect preparation for next week's Australian Open with victory over Ivo Minar in the final of the Sydney International. The defending champion brushed aside the Czech qualifier 7-5 6-0. The Australian world number three strolled to the first five games of the match but was shocked as Minar won the next five. The top seed was ratt…	1
Safin relieved at Aussie recovery Marat Safin admitted he thought he was suffering another Australian Open final nightmare when he lost the opening set to Lleyton Hewitt. The Russian, who lost the 2002 and 2004 finals, fought back brilliantly to win 1-6 6-3 6-4 6-4. "I was nervous and I couldn't play tennis," said Safin. "He started really well. He wasn't as nervous as I was because I was thinkin…	1
Thanou desperate to make return Greek sprinter Katerina Thanou says she is eager to compete again after being cleared of missing a drugs test by an independent Greek tribunal. Thanou, 30, was provisionally suspended for missing a test before the Olympics, but the decision was overturned. "The IAAF will decide if we can compete again in Greece and abroad," Thanou told To Vima newspaper in her firs…	1
European medal chances improve What have the European Indoor trials told us? Well, I think we could be heading to the European Championships with half a dozen medal prospects. It was good to see athletes beginning to make steps forward, to see a few new faces and there were lots of personal bests kicking around. The best performance on the track for me was Sarah Claxton's win in the 60m hurdles. …	1
O'Driscoll saves Irish blushes Two moments of magic from Brian O'Driscoll guided Ireland to a workmanlike victory against Italy. A pair of classic outside breaks from the Ireland captain set up tries for Geordan Murphy and Peter Stringer. Italy led 9-8 early in the second half but Stringer's try gave Ireland a lead they never lost. The hosts cut the gap to 18-12 with 10 minutes left and nearly sc…	1
Holmes feted with further honour Double Olympic champion Kelly Holmes has been voted European Athletics (EAA) woman athlete of 2004 in the governing body's annual poll. The Briton, made a dame in the New Year Honours List for taking 800m and 1,500m gold, won vital votes from the public, press and EAA member federations. She is only the second British woman to land the title after- Sally Gunnell w…	1
Healey targets England comeback Leicester wing Austin Healey hopes to use Sunday's return Heineken Cup clash with Wasps as a further springboard to an England recall for the Six Nations. Healey, who won 51 caps prior to the 2003 World Cup, has been in good form in the Tigers' resurgence this season. "I definitely still have ambitions to play for England," Healey told the BBC. "We will have to see…	1
Wales make two changes for France Wales coach Mike Ruddock has made two changes from the team that beat Italy 38-8 for Saturday's trip to France. Kevin Morgan takes over from his injured Newport-Gwent Dragons colleague Hal Luscombe on the right wing. And in the pack Neath-Swansea Ospreys forward Ryan Jones is preferred at blindside flanker to Jonathan Thomas. Thomas, a try-scorer in Rome, drops d…	1
Hong Kong in 2011 World Cup bid Hong Kong is hoping to join Japan as co-host of the 2011 Rugby World Cup. Japan has applied to host the tournament on its own, with the aim of taking it outside rugby's traditional strongholds for the first time. But Hong Kong Rugby Football Union (HKRFU) chairman John Molloy has called for the territory to host one of the pools and a quarter-final. The Japanese Ru…	1
Hitzlsperger waiting on O'Leary Aston Villa's Thomas Hitzlsperger is waiting to learn the future of manager David O'Leary before committing himself to a new contract with the club. O'Leary has been in talks over a new deal and he said: "I had a message from Thomas' agent asking me what the news was on myself. "He wants to find out before he goes into discussions over Thomas. "The reason Thomas is…	1
Ivanovic seals Canberra victory Serbia's Ana Ivanovic captured her first WTA title with a straight-sets victory over Hungarian Melinda Czink in the final of the Canberra Classic. The 17-year-old took 83 minutes to take the match 7-5 6-1. Ivanovic beat Czink in the last round of qualifying but the Hungarian made the main draw as a lucky loser after Katarina Srebotnik withdrew injured. Ivanovic sai…	1
Calder fears for Scottish rugby Former Scotland international Finlay Calder fears civil war at the SRU could seriously hamper his country's RBS Six Nations campaign. Four members of the executive board, including the chairman, David Mackay, have resigned after a simmering row. And Calder said: "This is terrible news for every level of Scottish rugby. "David is a successful businessman and I thoug…	1
England claim Dubai Sevens glory England beat Fiji 26-21 in a dramatic final in Dubai to win the first IRB Sevens event of the season. Having beaten Australia and South Africa to reach the final, England fell behind to an early try against Fiji. They then took charge with scores from Pat Sanderson, Kai Horstman, Mathew Tait and Rob Thirlby, but Fiji rallied to force a tense finale. Scotland were …	1
Benitez joy as Reds take control Liverpool boss Rafael Benitez was satisfied after his team's 3-1 win over Bayer Leverkusen despite conceding a goal in the last minute. "Before the game if you had said the score will be 3-1 I would have happily accepted that," said Benitez. "But you must realise that you have to concentrate right to the very last seconds of a game at this level. "I have confidenc…	1
Tigers wary of Farrell 'gamble' Leicester say they will not be rushed into making a bid for Andy Farrell should the Great Britain rugby league captain decide to switch codes. "We and anybody else involved in the process are still some way away from going to the next stage," Tigers boss John Wells told BBC Radio Leicester. "At the moment, there are still a lot of unknowns about Andy Farrell, not l…	1
Johnson accuses British sprinters Former Olympic champion Michael Johnson has accused Britain's top sprinters of lacking pride and ambition. "At the moment, the biggest factor on the mind of British sprinters is to be number one in Britain," the world 200m and 400m record holder told Five Live. "Athletics at the moment is all about international competitions and they need to show a little more pr…	1
Unclear future for striker Baros Liverpool forward Milan Baros is uncertain whether he remains part of boss Rafa Benitez's plans after being dropped for the Carling Cup final. Baros, who is Liverpool's leading scorer this season, denied reports of a row with Benitez but claims he is mystified at being left on the bench. He told Czech newspaper Daily Sport: "I don't know why I didn't play on Sunda…	1
Injury sidelines Philippoussis Mark Philippoussis withdrew from the Sydney International tennis tournament as expected on Sunday after suffering a groin injury during the Hopman Cup. His participation in the Australian Open, which begins on 17 January in Melbourne, also remains in doubt. Defending women's champion Justine Henin-Hardenne is also out of the Sydney event because of a knee injury. In…	1
Scotland 18-10 Italy Six Chris Paterson penalties gave Scotland victory in a dour but clinical encounter against Italy at Murrayfield. Coach Matt Williams' side were outmuscled and outplayed in a tense first half but led 6-3 at the break. Paterson slotted four more second-half penalties and Scotland were denied a try when wing Sean Lamont's touchdown was ruled out for a forward pass. A late Andre…	1
Mirza makes Indian tennis history Teenager Sania Mirza completed a superb week at the Hyderabad Open by becoming the first Indian in history to win a WTA singles title. In front of a delirious home crowd, the 18-year-old battled past Alyona Bondarenko of the Ukraine 6-4 5-7 6-3. Mirza, ranked 134 in the world, sunk to her knees in celebration after serving out the match against Bondarenko. "It is…	1
Mourinho defiant on Chelsea form Chelsea boss Jose Mourinho has insisted that Sir Alex Ferguson and Arsene Wenger would swap places with him. Mourinho's side were knocked out of the FA Cup by Newcastle last Sunday before seeing Barcelona secure a 2-1 Champions League first-leg lead in the Nou Camp. But he denied his club was suffering a dip in form which league rivals Arsenal and Manchester Unite…	1
Claxton hunting first major medal British hurdler Sarah Claxton is confident she can win her first major medal at next month's European Indoor Championships in Madrid. The 25-year-old has already smashed the British record over 60m hurdles twice this season, setting a new mark of 7.96 seconds to win the AAAs title. "I am quite confident," said Claxton. "But I take each race as it comes. "As long …	1
Barbarians 19-47 New Zealand New Zealand proved too strong for an Australian-dominated Barbarians to round off their unbeaten northern hemisphere tour with an easy win. Rico Gear ran in two of the All Blacks' seven tries in what was a predominantly second-string line-up. The Baa-Baas did threaten, scoring tries through Albert van den Bergh, Xavier Rush and Andrea Lo Cicero, but never looked like …	1
Serena ends Sania Mirza's dream Sania Mirza, the first Indian woman to reach the third round of a Grand Slam tennis event, has lost to women's favourite Serena Williams. The 18-year-old Mirza, who got a wild card entry into the Australian Open in Melbourne, lost to Williams 1-6,4-6 in the third round. Williams took just 56 minutes to defeat Mirza and sail into the fourth round. The only other Ind…	1
Dunne keen to commit to Man City Richard Dunne is ready to commit his long-term future to Manchester City after turning his career around. He was once threatened with the sack by City boss Kevin Keegan but has since responded with impressive performances, prompting interest from other clubs. Early talks have taken place and the defender said: "Hopefully something will be sorted out as soon as pos…	1
Anelka apologises for criticism Manchester City striker Nicolas Anelka has issued an apology for criticising the ambitions of the club. Anelka was quoted in a French newspaper as saying he would like to play in the Champions League for a bigger club. But chairman John Wardle said: "I've spoken to Nicolas and he's apologised for anything that might have been mistakenly taken from the French press.…	1
Greek sprinters 'won't run again' The careers of sprinters Kostas Kenteris and Katerina Thanou are over, says the boss of the organisation that cleared them of missing a drugs test. Greek Athletics Federation boss Vassilli Sevastis told the country's parliament: "I believe Kenteris and Thanou won't race again. "The damage to their commercial interests has been done," he added. Athletics bosses ar…	1
Dal Maso in to replace Bergamasco David dal Maso has been handed the task of replacing the injured Mauro Bergamasco at flanker in Italy's team to face Scotland on Saturday. Alessandro Troncon continues at scrum-half despite the return to fitness of Paul Griffen. The experienced Cristian Stoica is recalled at centre at the expense of Walter Pozzebon. "We are going to Scotland for the first away wi…	1
Benitez delight after crucial win Liverpool manager Rafael Benitez admitted victory against Deportivo La Coruna was vital in their tight Champions League group. Jorge Andrade's early own goal gave Liverpool a 1-0 win. And Benitez said: "We started at a very high tempo and had many chances. It is a very important win for us and we could have scored more goals. "We were very good defensively and al…	1
Athens memories soar above lows Well, it's goodbye to another Olympic year and as usual there were plenty of highs and lows in Athens. Obviously, there's no getting away from the differing fortunes of Kelly Holmes and Paula Radcliffe. But I want to remind you of a few more events that made 2004 another year to remember - or forget - for athletics. One of my favourite Olympic moments was Kelly's s…	1
Farrell saga to drag on - Lindsay Wigan chairman Maurice Lindsay says he does not expect a quick solution to the on-going saga of captain Andy Farrell's possible switch to rugby union. Leicester and Saracens are leading the chase for the player, but Lindsay told the BBC it was not yet a done deal. "As well as the Rugby Football Union, the league, the individual club and the England coaching team …	1
Boro suffer Morrison injury blow Middlesbrough midfielder James Morrison has been ruled out for up to eight weeks after an operation on Tuesday. The 18-year-old, who has played in 13 of the club's last 14 games, had surgery to repair a double hernia. A club spokesman confirmed: "It is a bilateral sportsman's hernia, which was operated on yesterday." Morrison was sent for scans after being substit…	1
Robinson ready for difficult task England coach Andy Robinson faces the first major test of his tenure as he tries to get back to winning ways after the Six Nations defeat by Wales. Robinson is likely to make changes in the back row and centre after the 11-9 loss as he contemplates Sunday's set-to with France at Twickenham. Lewis Moody and Martin Corry could both return after missing the game wit…	1
Jones doping probe begins An investigation into doping claims against Marion Jones has been opened by the International Olympic Committee. IOC president Jacques Rogge has set up a disciplinary body to look into claims by Victor Conte, of Balco Laboratories. Jones, who says she is innocent, could lose all her Olympic medals after Conte said he gave her performance-enhancing drugs before the Sydney…	1
Lions blow to World Cup winners British and Irish Lions coach Clive Woodward says he is unlikely to select any players not involved in next year's RBS Six Nations Championship. World Cup winners Lawrence Dallaglio, Neil Back and Martin Johnson had all been thought to be in the frame for next summer's tour to New Zealand. "I don't think you can ever say never," said Woodward. "But I would have to …	1
McClaren eyes Uefa Cup top spot Steve McClaren wants his Middlesbrough team to win their Uefa Cup group by beating Partizan Belgrade. Boro have already qualified for the knockout stages alongside Partizan and Villareal, at the expense of Lazio. But boss McClaren is looking for a victory which would mean they avoid a team that has played in the Champions League in Friday's third-round draw. "To ne…	1
Wolves appoint Hoddle as manager Glenn Hoddle will be unveiled as the new Wolves manager on Tuesday. The club have confirmed that the former England coach will be unveiled as the successor to Dave Jones at a news conference at Molineux at 1100 GMT. Hoddle has been linked with a return to former club Southampton but Wolves have won the race for his services. He has been out of the game since being…	1
Barcelona title hopes hit by loss Barcelona's pursuit of the Spanish title took a blow on Sunday as they fell to a 2-0 defeat at home to Atletico Madrid. Fernando Torres gave Athletico an ideal start with a goal in the first minute. Ronaldino wasted a second-half chance to equalise for Barca when he put a penalty wide, but Torres made no such mistake with a last-minute spot-kick. The defeat, coup…	1
Bristol City 2-1 Milton Keynes Leroy Lita took his goal tally to 13 for the season as his double earned City an LDV Vans Trophy win. The striker finished off Scott Murray cross from close range just seconds before half-time. Lita then made it 2-0 on 52 minutes, but Dons' substitute Serge Makofo then netted a great volley to make it 2-1. The visitors almost took the tie to extra time with a late 3…	1
Old Firm pair handed suspensions Celtic's Henri Camara and Nacho Novo of Rangers have both been suspended for offences missed by the referee in a recent Old Firm game. Both were given automatic one-match bans and 12 additional disciplinary points for their actions. That means Novo will miss a further two games because of his prior record. Camara will miss one additional game. Novo was found guilt…	1
Stam spices up Man Utd encounter AC Milan defender Jaap Stam says Manchester United "know they made a mistake" by selling him in 2001. The sides meet at Old Trafford in the Champions League game on Wednesday and the 32-year-old's Dutchman's presence is sure to add spice to the fixture. "United made a mistake in selling me," Stam told Uefa's Champions magazine. "I was settled at Manchester United,…	1
Federer claims Dubai crown World number one Roger Federer added the Dubai Championship trophy to his long list of successes - but not before he was given a test by Ivan Ljubicic. Top seed Federer looked to be on course for a easy victory when he thumped the eighth seed 6-1 in the first set. But Ljubicic, who beat Tim Henman in the last eight, dug deep to secure the second set after a tense tiebre…	1
Harinordoquy suffers France axe Number eight Imanol Harinordoquy has been dropped from France's squad for the Six Nations match with Ireland in Dublin on 12 March. Harinordoquy was a second-half replacement in last Saturday's 24-18 defeat to Wales. Bourgoin lock Pascal Pape, who has recovered from a sprained ankle, returns to the 22-man squad. Wing Cedric Heymans and Ludovic Valbon come in for Au…	1
Henson stakes early Lions claim The Six Nations may be a glittering prize in itself but every player from the four Home Unions will also have one eye on a possible trip to New Zealand with the Lions this summer. The player who staked the biggest claim for a place in the starting XV over the weekend was Gavin Henson. He's very confident. You just had to listen to his interview afterwards - he beam…	1
Sella wants Michalak recall Former France centre Philippe Sella believes coach Bernard Laporte must recall Frederic Michalak to give his side any chance of beating Ireland. Sella admitted he had been impressed by current fly-half Yann Delaigue in the RBS Six Nations to date. But he told BBC Sport: "Michalak is the answer both now and for the future. Delaigue deserved his chance but the time has c…	1
Radcliffe yet to answer GB call Paula Radcliffe has been granted extra time to decide whether to compete in the World Cross-Country Championships. The 31-year-old is concerned the event, which starts on 19 March in France, could upset her preparations for the London Marathon on 17 April. "There is no question that Paula would be a huge asset to the GB team," said Zara Hyde Peters of UK Athletics.…	1
Lewis-Francis turns to Christie Mark Lewis-Francis has stepped up his preparations for the new season by taking advice from British sprint icon Linford Christie. The 22-year-old is set to compete at Sheffield this weekend and will then take on Maurice Greene and Kim Collins in Birmingham on 18 February. "Training in Wales and getting advice from Linford Christie is broadening my mind," said Lewis…	1
Koubek suspended after drugs test Stefan Koubek says he has been banned for three months by the International Tennis Federation (ITF) after testing positive for a banned substance. The world number 60 failed a routine drugs test at this year's French Open but now plans to lodge an appeal. Koubek believes an injection given to him by an Austrian doctor to treat a wrist injury is to blame for produ…	1
Verdict delay for Greek sprinters Greek athletics' governing body has postponed by two weeks the judgement on sprinters Costas Kenteris and Katerina Thanou for missing doping tests. The pair are facing lengthy bans for the missed tests, including one on the eve of last year's Athens Olympics. They were set to learn their fate by the end of February, but late evidence from them has pushed the date…	1
Owen delighted with Real display Michael Owen revelled in his return to the to the Real Madrid starting line-up and inspired a 3-1 win over Real Betis on Wednesday by scoring the first goal. He said: "I am happy I could play a game from the start again. "I felt good all though the game and it is obvious that I am happy to have scored another goal. "People have talked a lot about my performances a…	1
Costin aims for comeback in 2006 Jamie Costin should be paralysed. He says so himself in a matter-of-fact way as he recalls the car accident which occurred nine days before he was scheduled to step out into the Olympic Stadium in Athens for the 50K Walk. There is an ironic chuckle as he talks of his immediate thoughts after a lorry, driving on the wrong side of the road, had ploughed into his ren…	1
Gardener wins double in Glasgow Britain's Jason Gardener enjoyed a double 60m success in Glasgow in his first competitive outing since he won 100m relay gold at the Athens Olympics. Gardener cruised home ahead of Scot Nick Smith to win the invitational race at the Norwich Union International. He then recovered from a poor start in the second race to beat Swede Daniel Persson and Italy's Luca Verd…	1
Can Smith work Scottish wonders? The worst kept secret in Scottish football was revealed on Thursday when Walter Smith was named as the new national manager. From the moment Berti Vogts' miserable tenure in charge of Scotland ended, the former Rangers and Everton boss has been the overwhelming favourite for the post. But is Smith the man for what must be one of the hardest jobs in football? The 5…	1
Captains lining up for Aid match Ireland's Brian O'Driscoll is one of four Six Nations captains included in the Northern Hemisphere squad for the IRB Rugby Aid match on 5 March. France's Fabien Pelous, Gordon Bullock of Scotland and Italy's Marco Bortolami are also in the Northern party. Sir Clive Woodward will coach the Northern team against Rod Macqueen's Southern Hemisphere team in a tsumani f…	1
Stevens named in England line-up England have named Bath prop Matt Stevens in the starting line-up for their Six Nations match against Ireland at Lansdowne Road on Sunday. Fellow Bath prop Duncan Bell will start on the bench, as coach Andy Robinson makes just one change to the team that was beaten by France. It will be Stevens' first start after two caps as a replacement against the All Blacks la…	1
Mourinho takes swipe at Arsenal Chelsea boss Jose Mourinho has attempted to pile the pressure on title rivals Arsenal ahead of the Gunners facing Newcastle on Wednesday. Arsenal will play the Magpies a day after Chelsea beat Portsmouth during a busy festive programme. And Mourinho said: "They always seem to have two or three days' rest in which to recover. Perhaps it's something to do with the te…	1
Safin plays down Wimbledon hopes Newly-crowned Australian Open champion Marat Safin has ruled out any chance of winning Wimbledon in the future. After losing in round one last year, Safin said he had "given up" on Wimbledon and winning his second Grand Slam title has not changed his mind. "I'll play, but with no expectations. I feel like I can't waste my time, my energy on that surface," he said.…	1
Thompson says Gerrard should stay Liverpool legend Phil Thompson has pleaded with Steve Gerrard to reject any overtures from Chelsea. The ex-Reds assistant boss also warned that any honours won at Chelsea would be cheapened by the bid to buy success. He told BBC Radio Five Live: "Liverpool would think about any bid made but it will all be down to Steve in the end. "But it wouldn't have that same …	1
A November to remember Last Saturday, one newspaper proclaimed that England were still the number one side in the world. That statement was made to look a little foolish by events later that afternoon at Twickenham. But it illustrated the wonderful unpredictability of Test rugby at the highest level, at the end of a richly entertaining autumn series. The final weekend threw the world pecking orde…	1
Hereford 1-1 Doncaster Hereford win 3-1 on penalties. Rovers took the lead on 59 minutes as Michael McIndoe's corner found Adriano Rigoglioso, whose stunning volley soared into the top right of the net. Danny Williams equalised for the hosts after 72 minutes with a crisp finish from just insist the penalty box. McIndoe saw an extra-time penalty saved, giving Mills the chance to net the winning pe…	1
Wilkinson to lead England Fly-half Jonny Wilkinson has been named as England's new rugby union captain for the three November Tests. The 25-year-old Newcastle star takes over from Lawrence Dallaglio, who retired from internationals in August. England's acting head coach Andy Robinson said: "He is a natural leader, holds the respect of the squad and is a formidable talent on the pitch. "And he con…	1
Beckham rules out management move Real Madrid midfielder David Beckham has no plans to become a manager when his playing career is over. "I am not interested in being a coach but I would like to have football schools," the England captain said on television station Canal Plus. "I have wanted to do that since I went to the Bobby Charlton school. I'm going to open one in London and one in LA. "My s…	1
Prop Jones ready for hard graft Adam Jones says the Wales forwards are determined to set the perfect attacking platform for the backs by dominating the powerful France pack in Paris. The prop said: "If we get stuffed in the front five our backs have had it. "The mentality of the French is 'scrum, scrum, scrum'. We will see how good France are and the scrum is the key. "I just hope [the backs] car…	1
Roddick splits from coach Gilbert Andy Roddick has ended an 18-month association with coach Brad Gilbert which yielded the US Open title and saw the American become world number one. Roddick released a statement through the SFX Sports Group with the news but did not give a reason for the split. "The decision to not re-hire Brad Gilbert for the 2005 season is based on what I think is best for my g…	1
Navratilova hits out at critics Martina Navratilova has defended her decision to prolong her tennis career at the age of 48. Navratilova, who made a comeback after retiring in 1994, will play doubles and mixed doubles events in 2005. "Women's tennis is really strong," she said, dismissing suggestions that the fact she could still win reflected badly on the women's game. "All I can say is I'm that…	1
Preview: Ireland v England (Sun) Lansdowne Road, Dublin Sunday, 27 February 1500 GMT BBC1, Radio 4 LW and this website Ireland are going for their first Grand Slam since 1948 after two opening wins, and England represent their sternest test of the Championship so far. England were sloppy and leaderless in the defeats against Wales and France and another loss would be unthinkable. The pressure is …	1
Wright-Phillips to start on right England coach Sven-Goran Eriksson has revealed Shaun Wright-Phillips will start against the Netherlands. But Wright-Phillips will not make his first start for England playing on the left, as had been widely expected. "Shaun Wright-Phillips will probably start the game," said Eriksson. "But I'm not going to start Wright-Phillips on the left." Eriksson also reveale…	1
Campbell rescues Arsenal Sol Campbell proved to be an unlikely match-winner to earn Arsenal a hard-fought win at Portsmouth. The England defender lashed home a 25-yard shot for his first goal in 16 months to take Arsenal back into second spot, five points behind Chelsea. But before Campbell scored the best two chances of the game fell to Pompey striker Ricardo Fuller. In the first half he blasted…	1
Bellamy under new fire Newcastle boss Graeme Souness has reopened his dispute with Craig Bellamy after claiming the Welshman was "not good enough" for the Magpies. Bellamy left Newcastle to join Celtic on loan after a major row with Souness. Souness - who refused to refer to the 25-year-old by name - said Bellamy did not score enough goals "The chap that's just gone has scored 9.3 goals a season …	1
Tulu to appear at Caledonian run Two-time Olympic 10,000 metres champion Derartu Tulu has confirmed she will take part in the BUPA Great Caledonian Run in Edinburgh on 8 May. The 32-year-old Ethiopian is the first star name to enter the event. Tulu has won the Boston, London and Tokyo Marathons, as well as the world 10,000m title in 2001. "We are delighted to have secured the services of one the …	1
Moore questions captaincy Brian Moore believes the England captain should not be a full-back. Jason Robinson has led the team during their opening three defeats in the Six Nations tournament, in the absence of fly-half Jonny Wilkinson. The world champions have struggled since the retirement of former captain Martin Johnson, a lock forward. And former England captain Moore told the BBC: "Full-back…	1
Yelling takes Cardiff hat-trick European cross-country champion Hayley Yelling completed a hat-trick of wins in the Reebok Cardiff Cross Challenge in Bute Park on Sunday afternoon. The part-time maths teacher beat Irish international Jolene Byrne by 40 metres in the six-kilometre race. Another Great Britain international, Louise Damen, finished third as part of the contingent representing England…	1
Mirza shocks Kuznetsova Sania Mirza continued her remarkable rise with victory over US Open champion Svetlana Kuznetsova at the Dubai Championships on Tuesday. The 18-year-old Indian, who is already a huge star in her home country, won 6-4 6-2 in front of a delirious crowd. It was Mirza's sixth straight victory following her first WTA tournament win in Hyderabad last month. Earlier, Daniela Hantu…	1
Bekele sets sights on world mark Olympic 10,000m champion Kenenisa Bekele is determined to add the world indoor two mile record at February's Norwich Union Grand Prix in Birmingham. The 22-year-old will again be chasing a record held by his compatriot and mentor Haile Gebrselassie, who set the mark at the same meeting in 2003. "I am still as hungry to do as much as I can in this sport," said Beke…	1
Wenger signs new deal Arsenal manager Arsene Wenger has signed a new contract to stay at the club until May 2008. Wenger has ended speculation about his future by agreeing a long-term contract that takes him beyond the opening of Arsenal's new stadium in two years. He said: "Signing a new contract just rubber-stamps my desire to take this club forward and fulfil my ambitions. "I still have so muc…	1
Ferrero eyes return to top form Former world number one Juan Carlos Ferrero insists he can get back to his best despite a tough start to 2005. The 2003 French Open champion has slipped to 64 in the world after a year of illness and injuries in 2004, but is confident that his form will return. "I don't know when it is going to happen," Ferrero told BBC Sport. "But I have a lot of confidence in me …	1
Williams battles to Aussie title Serena Williams staged a remarkable recovery to beat Lindsay Davenport and win her second Australian Open title. The 2003 champion claimed her seventh Grand Slam title, and her first since Wimbledon in 2003, 2-6 6-3 6-0. Williams had looked close to quitting with a rib injury when she left the court for treatment after five games. She quickly dropped the first set…	1
Radcliffe eyes hard line on drugs Paula Radcliffe has called for all athletes found guilty on drugs charges to be treated as criminals. The marathon world record holder believes more needs to be done to rid athletics of the "suspicions and innuendoes" which greet any fast time. "Doping in sport is a criminal offence and should be treated as such," the 30-year-old told the Sunday Times. "It not on…	1
African double in Edinburgh World 5000m champion Eliud Kipchoge won the 9.2km race at the View From Great Edinburgh Cross Country. The Kenyan, who was second when Newcastle hosted the race last year, was in front from the outset. Ethiopian duo Gebre Gebremariam and Dejene Berhanu made last-gasp efforts to overtake him, but Kipchoge responded and a burst of speed clinched victory. Gavin Thompson w…	1
Holmes secures comeback victory Britain's Kelly Holmes marked her first appearance on home soil since winning double Olympic gold with 1500m victory at the Norwich Union International. Holmes hit the front just before the bell in front of a sell-out crowd in Glasgow and cruised to victory in a time of four minutes 14.74 seconds. "It was nice to get that out of the way. I was nervous about whether…	1
France v Wales (Sat) Stade de France, Paris Saturday, 26 February 1600 GMT BBC1, Radio 4 LW and this website France may have beaten Scotland and England but they were tedious and uninspired throughout both matches. Wales, on the other hand, have played some fine rugby and have made their best start since they last won the title in 1994. They also have a good record at the Stade de France, having …	1
Double injury blow strikes Wales Wales centre Sonny Parker and number eight Ryan Jones will miss Saturday's game with Italy because of injury. Parker has not recovered from a trapped nerve in his neck that kept him out of the win over England, and Tom Shanklin is expected to continue at centre. Jones damaged his collar bone after coming on as a replacement against England and joins flanker Colin …	1
Rusedski forced out in Marseille Greg Rusedski was forced to withdraw from the Open 13 in Marseille on Thursday with a rib injury. The British number two had been scheduled to play qualifier Sebastien de Chaunac, who beat world number five Guillermo Coria 6-4 7-5 in round one. But Rusedski was unable to take to the court because of a problem with the left-hand side of his rib-cage. American Taylo…	1
Spurs to sign Iceland U21 star Tottenham are primed to snap up Iceland Under-21 international Emil Hallfredsson after he impressed on trial at White Hart Lane. The 20-year-old midfielder, who plays for FH Hafnarfjordur, also starred in the Uefa Cup match against Scottish side Dunfermline earlier this season. Spurs have agreed a fee for the player, who has yet to agree personal terms. "He had offe…	1
Rochus shocks Coria in Auckland Top seed Guillermo Coria went out of the Heineken Open in Auckland on Thursday with a surprise loss to Olivier Rochus of Belgium. Coria lost the semi-final 6-4 6-4 to Rochus, who goes on to face Czech Jan Hernych, a 6-4 7-5 winner over Jose Acasuso of Argentina. Fifth seed Fernando Gonzalez eased past American Robby Ginepri 6-3 6-4. The Chilean will meet sixth seed…	1
Jones files lawsuit against Conte Marion Jones has filed a lawsuit for defamation against Balco boss Victor Conte following his allegations that he gave her performance-enhancing drugs. The Sydney Olympic gold medallist says Conte damaged her reputation and she is seeking $25m (Â£13m) in the suit. Conte, whose company is at the centre of a doping investigation, made the claims in a US television …	1
Ruddock backs Yapp's credentials Wales coach Mike Ruddock says John Yapp has what it takes as an international. The 21-year-old Blues prop is the only uncapped player in Wales' Six Nations squad, gaining a chance in the absence of Ospreys loose-head Duncan Jones. "John is a young man with a big future. He has been playing with the Blues for two years and has racked up mileage on his playing clock…	1
Italy aim to rattle England Italy coach John Kirwan believes his side can upset England as the Six Nations wooden spoon battle hots up. The two sides, both without a win, meet on 12 March at Twickenham and Kirwan says his side will be hoping to make the most of England's current slump. "We have to make sure the England and France games are tough for them. "England have not been having the best of…	1
Santini resigns as Spurs manager Tottenham manager Jacques Santini has resigned for "personal reasons". The former France manager moved to White Hart Lane this summer but now wants to return to France. Santini said: "My time at Tottenham has been memorable and it is with deep regret that I take my leave. I wish the club and the supporters all the best. "Private issues in my personal life have ari…	1
Gallas sees two-horse race Chelsea's William Gallas believes they will battle it out with Arsenal for the Premiership in the coming months. "It'll be a two-horse race all the way to the end of the season because we are both going to give it everything," he told BBC Sport. "You need to be good and you need a lot of luck. You need a bit of both but it will be as hard for the Arsenal players as it i…	1
England given tough Sevens draw England will have to negotiate their way through a tough draw if they are to win the Rugby World Cup Sevens in Hong Kong next month. The second seeds have been drawn against Samoa, France, Italy, Georgia and Chinese Taipei. The top two sides in each pool qualify but England could face 2001 winners New Zealand in the quarter-finals if they stumble against Samoa. Sco…	1
Faultless Federer has no equal Roger Federer - nice bloke, fantastic tennis player - the ultimate sportsman. When Lleyton Hewitt shook his hand after getting another thrashing, a third in as many months, the Australian said; "You're the best." How right he is. The stats speak for themselves: 11 titles from 11 finals during 2004 - three of them Grand Slams - and 13 final victories in a row going b…	1
Serena becomes world number two Serena Williams has moved up five places to second in the world rankings after her Australian Open win. Williams won her first Grand Slam title since 2003 with victory over Lindsay Davenport, the world number one. Men's champion Marat Safin remains fourth in the ATP rankings while beaten finalist Lleyton Hewitt replaces Andy Roddick as world number two. Roger Feder…	1
Rusedski angry over supplements Greg Rusedski has criticised the governing body of men's tennis for not releasing contamination-free supplements in time for the new season. Rusedski said: "I tried to order some but didn't receive any and I haven't got any yet. "You would think they would have been available in December as it can take two months for the body to respond. "This event comes in the ho…	1
All Black magic: New Zealand rugby Playing colours: All black The Haka and more! The All Blacks Charles John Munro discovered rugby at London's Christ College, and on his return to Nelson he staged New Zealand's first game. Nelson Town met Nelson College on 14 May, 1870, the Town triumphing by two goals to nil, instigating a game that would become a national obsession and come to dominate the cou…	1
Paris promise raises Welsh hopes Has there been a better Six Nations match than Saturday's epic in Paris? And can the Welsh revival continue all the way to a first Grand Slam since 1978? Those are the two questions occupying not just Wales supporters but rugby fans as a whole after a scintillating display in Paris. Welsh legend Mervyn Davies, a member of two of three Grand Slam-winning sides of t…	1
Gardener battles to narrow win Jason Gardener fought all the way to the line to narrowly claim the men's 60m title at the Norwich Union Indoor trials and AAAs Championships. The world 60m champion got off to a rolling start and had to dig deep to dip ahead of Mark Findlay and Darren Chin, who both set personal bests. "It was a close race," admitted Gardener. "I stumbled out the blocks but my expe…	1
Ferguson fears Milan cutting edge Manchester United manager Sir Alex Ferguson said his side's task against AC Milan would not be made any easier by the absence of Andriy Shevchenko. Milan's talismanic European footballer of the year misses Wednesday's Champions League first-leg tie after fracturing his cheekbone. "It's a loss (to Milan), but it could be worse if they didn't have such quality to b…	1
Capriati out of Australian Open Jennifer Capriati has become the third leading lady to withdraw from the Australian Open because of injury. The organisers of the first grand slam of 2005, which begins on 17 January, said the American has a problem with her right shoulder. It comes as a blow to the women's draw as last year's champion, Justin Henin-Hardenne, and runner-up, Kim Clijsters, will also…	1
Big guns ease through in San Jose Top-seeded Americans Andy Roddick and Andre Agassi survived minor scares to reach the last eight of the SAP Open. Agassi endured early problems against left-handed Dane Kenneth Carlsen before sealing a 7-5 6-1 victory. And world number three Roddick dropped a set to Korean player Hyung-Taik Lee, before pulling out a 6-3 3-6 6-2 win in San Jose, California. Sevent…	1
Lewis-Francis eyeing world gold Mark Lewis-Francis says his Olympic success has made him determined to bag World Championship 100m gold in 2005. The 22-year-old pipped Maurice Greene on the last leg of the 4x100m relay in Athens to take top honours for Team GB. But individually, the Birchfield Harrier has yet to build on his World Junior Championship win four years ago. "The gold medal in Athens …	1
Dominici backs lacklustre France Wing Christophe Dominici says France can claim another Six Nations Grand Slam despite two lacklustre wins so far against Scotland and England. The champions only just saw off the Scots in Paris, then needed England to self-destruct in last week's 18-17 win. "The English played better than us but lost, whereas we are still in the race for the Grand Slam," said Domi…	1
Bellamy fined after row Newcastle have fined their Welsh striker Craig Bellamy two weeks' wages - about Â£80,000 - following his row with manager Graeme Souness. But Bellamy, 25, has not been put on the transfer list, although he did not train with the first team on Tuesday. Magpies chairman Freddy Shepherd told the Newcastle Evening Chronicle: "It is not about money. It is about a player thinkin…	1
Dent continues Adelaide progress American Taylor Dent reached the final of the Australian hardcourt event in Adelaide with a crushing 6-1 6-1 win over Argentine Juan Ignacio Chela. Dent will meet Swede Joachim Johansson on Sunday after the second seed survived a tense tie-break to defeat Belgium's Olivier Rochus 6-1 7-6 (7/5). Johansson, the boyfriend of Lleyton Hewitt's sister Jaslyn, received s…	1
GB select Holmes for double bid Kelly Holmes has been chosen for both the 800m and 1500m at next month's European Indoor Championships - despite not yet confirming her availability. The double-Olympic champion is still undecided about whether to compete in her first European Indoors in Madrid. But UK Athletics chief Max Jones believes it is likely Holmes will race. He said: "It's worth a punt, is…	1
Soderling wins tense Milan final Fifth seed Robin Soderling took the Milan Indoors title with a dramatic win over Radek Stepanek in Sunday's final. The 20-year-old Swede edged the final set tie-break for a 6-3 6-7 (2-7) 7-6 (7-5) victory and his second tour title after winning in Lyon last year. "I'm delighted to have won against such a good opponent in a tournament of this importance," said Sode…	1
English clubs make Euro history All four of England's Champions League representatives have reached the knockout stages for the first time. Arsenal and Chelsea are seeded as group winners, while runners-up Manchester United and Liverpool are not. Rules stipulate that teams from the same country or group will be kept apart in the draw on 17 December. The favourites are Chelsea and Barcelona, and R…	1
Henman overcomes rival Rusedski Tim Henman saved a match point before fighting back to defeat British rival Greg Rusedski 4-6 7-6 (8-6) 6-4 at the Dubai Tennis Championships on Tuesday. World number 46 Rusedski broke in the ninth game to take a tight opening set. Rusedski had match point at 6-5 in the second set tie-break after Henman double-faulted, but missed his chance and Henman rallied to cl…	1
Player burn-out worries Robinson England coach Andy Robinson says English rugby has to act now to prevent injury destroying players' careers. He will be without a host of big names for the Six Nations as the intensity of professional rugby union hits players. "Injuries are part of the sport but we have to have a look at the amount of injuries that occur in the English season," Robinson told BBC S…	1
Real will finish abandoned match Real Madrid and Real Socieded will play the final six minutes of their match, which was abandoned on Sunday because of a bomb scare. The Bernabeu was evacuated with the score at 1-1 and two minutes of normal time remaining in the game. The teams will now play the final two minutes, plus four minutes of injury time, on 5 January. Brazilian Ronaldo and England capta…	1
2004: An Irish Athletics Year 2004 won't be remembered as one of Irish athletics' great years. The year began with that optimism which invariably and unaccountably, seems to herald an upcoming Olympiad. But come late August, a few hot days in the magnificent stadium in Athens told us of the true strength of Irish athletics - or to be more accurate, the lack of it. Sonia O'Sullivan's Olympic farew…	1
Wales hails new superstar One game into his Six Nations career, and Gavin Henson is already a Welsh legend. A mesmeric display against England, topped off by his howitzer of a match-winning penalty, has secured life membership of that particular club. At 23, Henson has the rugby world at his silver-booted feet. And if his natural self-assurance and swagger is shared by his Wales team-mates, then …	1
Ref stands by Scotland decisions The referee from Saturday's France v Scotland Six Nations match has defended the officials' handling of the game after criticism by Matt Williams. The Scotland coach said his side were robbed of victory by poor decisions made by the officials. But Nigel Williams said: "I'm satisfied the game was handled correctly." Meanwhile, Matt Williams will not be punished by …	1
Everton's Weir cools Euro hopes Everton defender David Weir has played down talk of European football, despite his team lying in second place in the Premiership after beating Liverpool. Weir told BBC Radio Five Live: "We don't want to rest on our laurels and say we have achieved anything yet. "I think you start taking your eye off the ball if you make statements and look too far into the future. …	1
Tevez - an Argentine in Brazil Some 65 years ago Bernardo Gandulla left Boca Juniors in his native Argentina and headed for Brazil. He arrived at the Vasco da Gama club with considerable prestige - which he failed to live up to. He left an impression, but not for reasons he would have wanted. The only thing of note he did was to throw the ball back when it went out of play. Even today, 'gandula' …	1
FA charges Liverpool and Millwall Liverpool and Millwall have been charged by the Football Association over crowd trouble during their Carling Cup match on 26 October. Millwall, who lost the match 3-0, have also been charged over alleged racist behaviour by their supporters. During the match at Millwall's new Den Stadium, seats were ripped up and four people were ejected from the ground. A disabl…	1
Edwards tips Idowu for Euro gold World outdoor triple jump record holder and BBC pundit Jonathan Edwards believes Phillips Idowu can take gold at the European Indoor Championships. Idowu landed 17.30m at the British trials in Sheffield last month to lead the world triple jump rankings. "It's all down to him, but if he jumps as well as he did in Sheffield he could win the gold medal," said Edwards…	1
Hantuchova in Dubai last eight Daniela Hantuchova moved into the quarter-finals of the Dubai Open, after beating Elene Likhotseva of Russia 7-5 6-4, and now faces Serena Williams. Australian Open champion Williams survived an early scare to beat Russia's Elena Bovina 1-6 6-1 6-4. World number one Lindsay Davenport and Anastasia Myskina also progressed. Davenport defeated China's Jie Zheng 6-2 7-5…	1
Campbell lifts lid on United feud Arsenal's Sol Campbell has called the rivalry between Manchester United and the Gunners "bitter and personal". Past encounters have stirred up plenty of ill-feeling between the sides and they meet again at Highbury on Tuesday. "It is just more bitter and personal against United," the defender told The Guardian newspaper. "There's an edge. "After all that has happ…	1
Record fails to lift lacklustre meet Yelena Isinbayeva may have produced another world pole vault record, but her achievement could not hide the fact it was not the best meet we have ever seen in Birmingham. And hey, there are not many meets that go by without the Russian breaking a world record. Apparently, Isinbayeva has cleared five metres in training and I would just love her to put us out of…	1
Benitez 'to launch Morientes bid' Liverpool may launch an Â£8m January bid for long-time target Fernando Morientes, according to reports. The Real Madrid striker has been linked with a move to Anfield since the summer and is currently behind Raul, Ronaldo and Michael Owen at the Bernabeu. Liverpool boss Rafael Benitez is keen to bolster his forward options with Djibril Cisse out until next season…	1
O'Connor aims to grab opportunity Johnny O'Connor is determined to make a big impression when he makes his RBS Six Nations debut for Ireland against Scotland on Saturday. The Wasps flanker replaces Denis Leamy but O'Connor knows that the Munster man will be pushing hard for a recall for the following game against England. "It's a 'horses for courses' selection really," said O'Connor. "There's a l…	1
Mutu to hold talks with Juventus Disgraced former Chelsea striker Adrian Mutu is to begin talks with Juventus as he looks for a new club. "Mutu will be in our club's main stand to watch the match between Juventus and Fiorentina," said a Juventus official, who declined to be named. "Then he will meet some important people of the club," he added. Mutu, 25, sacked by Chelsea and banned for seven mon…	1
Nadal puts Spain 2-0 up Result: Nadal 6-7 (6/8) 6-2 7-6 (8/6) 6-2 Roddick Spain's Rafael Nadal beats Andy Roddick of the USA in the second singles match rubber of the 2004 Davis Cup final in Seville. Spain lead 1-0 after Carlos Moya beat Mardy Fish in straight sets in the opening match of the tie. Nadal holds his nerve and the crowd goes wild as Spain go 2-0 up in the tie. Roddick holds serve to …	1
Newcastle to join Morientes race Newcastle have joined the race to sign Real Madrid striker Fernando Morientes and scupper Liverpool's bid to snap up the player, according to reports. Liverpool were reported to have bid Â£3.5m for the 28-year-old Spanish international this week. But the Liverpool Echo newspaper has said Anfield boss Rafa Benitez will avoid a bidding war and instead turn his atten…	1
Gatlin and Hayes win Owen awards American Olympic stars Justin Gatlin and Joanna Hayes have been named the winners of the 2004 Jesse Owens Awards, USA Track & Field's (USATF) top honour. Gatlin, 22, won the closest 100m final in Games history with a career-best time of 9.85 seconds in Athens. He also won bronze in the 200m and silver in the 4x100m relay, becoming the only male athlete to win thre…	1
Greek pair attend drugs hearing Greek sprinters Kostas Kenteris and Katerina Thanou have appeared before an independent tribunal which will decide if their bans should stand. They were given provisional suspensions by athletics' ruling body the IAAF in December for failing to take drugs tests before the Athens Olympics. The pair arrived with former coach Christos Tzekos to give evidence at the He…	1
Robben sidelined with broken foot Chelsea winger Arjen Robben has broken two metatarsal bones in his foot and will be out for at least six weeks. Robben had an MRI scan on the injury, sustained during the Premiership win at Blackburn, on Monday. "Six weeks is the average time to heal this injury and then I need a few more weeks to be completely fit again," he told Dutch newspaper Algemeen Dagblad…	1
Safin slumps to shock Dubai loss Marat Safin suffered a shock loss to unseeded Nicolas Kiefer in round one of the Dubai Tennis Championships. Playing his first match since winning the Australian Open, Safin showed some good touches but was beaten 7-6 (7-2) 6-4 by the in-form Kiefer. The German got on top in the first-set tie-break, striking a sweet forehand to win the first point against serve. A…	1
Martinez sees off Vinci challenge Veteran Spaniard Conchita Martinez came from a set down to beat Italian Roberta Vinci at the Qatar Open in Doha. The 1994 Wimbledon champion won 5-7 6-0 6-2 to earn a second round meeting with French Open champion Anastasia Myskina. Fifth seed Patty Schnyder also had a battle as she needed three sets to beat China's Na Li 7-5 3-6 7-5. Slovakian Daniela Hantuchova…	1
SA return to Mauritius Top seeds South Africa return to the scene of one of their most embarrassing failures when they face the Seychelles in the Cosafa Cup next month. Last year Bafana Bafana were humbled in the first by minnows Mauritius who beat them 2-0 in Curepipe. Coach Stuart Baxter and his squad will return to Curepipe face the Seychelles in their first game of the new-look regional compe…	1
Parry firm over Gerrard Listen to the full interview on Sport on Five and the BBC Sport website from 1900 GMT. But Parry, speaking exclusively to BBC Sport, also admits Gerrard, who has been constantly linked with Chelsea, will have the final say on his future. He told BBC Five Live: "Steven is above money. He is the future of Liverpool. "It doesn't matter if it's Â£30m, Â£40m or Â£50m, we will n…	1
Juninho demand for O'Neill talks Juninho's agent has confirmed that the player is hoping for talks with Martin O'Neill as the Brazilian midfielder comes closer to departing Celtic. Brian Hassell says no official approach has been received from Manchester City but that the English club had been earmarked as a possible destination. But it was being stressed to BBC Sport that Juninho would prefer to…	1
Edu describes tunnel fracas Arsenal's Edu has lifted the lid on the scenes that followed Manchester United's win over the Gunners. The Brazilian confirmed tempers had flared but could shed no light on reports that food was thrown at United boss Sir Alex Ferguson. "I saw people being pulled apart, people pushing, pointing and shouting," he told Uefa's official website. "The United players were try…	1
Curbishley delight for Johansson Charlton manager Alan Curbishley paid tribute to two-goal striker Jonatan Johansson after beating Norwich. Curbishley said after the 4-0 win: "There was talk about Norwich being interested in the summer but I have a lot of faith in Jonatan. "When there was talk of other clubs I just told him he was going nowhere. "He's part of our squad and he got us a couple of i…	1
Wenger handed summer war chest Arsenal boss Arsene Wenger has been guaranteed transfer funds to boost his squad the summer. The club's managing director, Keith Edelman, stressed that the development of their new Â£350m stadium had no affect on Wenger's spending power. "The money is there. Don't worry we've got it," Edelman told BBC Sport. "Hopefully, we'll spend it this summer and in the coming y…	1
Sculthorpe wants Lions captaincy Paul Sculthorpe has admitted he would love to succeed Andy Farrell as Great Britain skipper if the Wigan star does switch codes to rugby union. Sculthorpe was vice-captain in the Tri-Nations, and took the St Helens captaincy from Chris Joynt last year. "I would definitely want the job - I make no bones about it," Sculthorpe told BBC Sport. "It's something I've alw…	1
Britain boosted by Holmes double Athletics fans endured a year of mixed emotions in 2004 as stunning victories went hand-in-hand with disappointing defeats and more drugs scandals. Kelly Holmes finally fulfilled her potential by storming to double gold on the track at the Olympic Games. Holmes helped erase the gloom hanging over Team GB after their biggest medal hope, Paula Radcliffe, dropped out…	1
O'Driscoll/Gregan lead Aid stars Ireland's Brian O'Driscoll will lead the Northern Hemisphere team in the IRB Rugby Aid match at Twickenham. O'Driscoll heads a star-studded cast for the contest to raise funds for the tsunami appeal. The South will be led by George Gregan, one of four Wallabies, alongside five Springboks and four All Blacks including captain Tana Umaga. South African flanker Schal…	1
Newcastle line up Babayaro Newcastle manager Graeme Souness is closing in on signing Chelsea defender Celestine Babayaro when the transfer window reopens. Souness is bidding to bolster his defence and, according to reports, contract negotiations are at an advanced stage with the player. Babayaro has been in the Premiership since 1997 when he moved to Chelsea for Â£2.25m from Anderlecht. But the 2…	1
Disappointed Scott in solid start Allan Scott is confident of winning a medal at next week's European Indoor Championships after a solid debut on the international circuit. The 22-year-old Scot finished fourth in the 60m hurdles at the Jose M Cagigal Memorial meeting in Madrid. "It was definitely a learning curve and I certainly haven't ruled out challenging for a medal next week," said the East …	1
Tomlinson stays focused on Europe Long jumper Chris Tomlinson has cut his schedule to ensure he is fully fit for the European Indoor Championships. The 23-year-old has a minor injury and has pulled out of international meets in Madrid and Lievin this week as well as warm-weather training in Lanzarote. "It's nothing serious," said his coach Peter Stanley. "He strained a muscle in his abdomen at th…	1
Sydney to host north v south game Sydney will host a northern versus southern hemisphere charity match in June or July, the Australian Rugby Union (ARU) said on Wednesday. The match will include players from the Lions tour of New Zealand. "The Australian Rugby Union has thrown its support behind a proposed North-South match to raise funds for the tsunami appeals," the ARU said. The date is yet to…	1
FA decides not to punish Mourinho The Football Association will take no action against Chelsea boss Jose Mourinho following his sending-off in Sunday's Carling Cup final. Mourinho, who was sent from the touchline for appearing to taunt Liverpool fans, has been "reminded of his responsibilities to the game". But the FA confirmed: "There will be no further action taken in this matter." Mourinho cla…	1
Henman hopes ended in Dubai Third seed Tim Henman slumped to a straight sets defeat in his rain-interrupted Dubai Open quarter-final against Ivan Ljubicic. The Croatian eighth seed booked his place in the last four with a 7-5 6-4 victory over the British number one. Henman had looked on course to level the match after going 2-0 up in the second set, but his progress was halted as the rain interve…	1
Williams says he will never quit Defiant Matt Williams says he will not quit as Scotland coach even if his side slump to a new low with defeat by Italy at Murrayfield. That would leave the Scots as favourites to win the Wooden Spoon for the second year running. "I have never quit anything in my life, apart from maybe painting the kitchen," he told BBC Sport. "The support we have been given from M…	1
Lomu relishing return to action Former All Black star Jonah Lomu says he cannot wait to run out on the pitch for former England rugby union captain Martin Johnson's testimonial on 4 June. The 29-year-old had a kidney transplant in July 2004 but will play his first full match for three years, leading a southern hemisphere side at Twickenham. "I actually started training three weeks after my operat…	1
Spain coach faces racism inquiry Spain's Football Federation has initiated disciplinary action against national coach Luis Aragones over racist comments about Thierry Henry. If found guilty Aragones could lose his job or face a fine of about Â£22,000. The federation had initially declined to take action against Aragones after comments he made during a national team training session in October. Bu…	1
Wenger dejected as Arsenal slump Arsenal manager Arsene Wenger claimed their display in the 3-1 defeat against Bayern Munich was "our worst peformance in the Champions League". Kolo Toure's late goal gives the Gunners hope for the second leg, but Wenger said: "The only positive is that we are still in the tie. "The players are really down in the dressing-room. I feel we really turned in a bad per…	1
Federer forced to dig deep Top seed Roger Federer had to save two match points before squeezing past Juan Carlos Ferrero at the Dubai Open. The world number one took two hours 15 minutes to earn his 4-6 6-3 7-6 victory, saving match points at 6-4 in the tiebreak before claiming it 8-6. Federer made a number of unforced errors early on, allowing Ferrero to take advantage and claim the first set. B…	1
Bell set for England debut Bath prop Duncan Bell has been added to England's 30-man squad to face Ireland in the RBS Six Nations. And with Phil Vickery sidelined for at least six weeks with a broken arm and Julian White out with a neck injury, Bell could make his England debut. Bell, 30, had set his sights on an international career with Wales. But last December, the International Rugby Board con…	1
Ireland surge past Scots Ireland maintained their Six Nations Grand Slam ambitions with an impressive victory over Scotland at Murrayfield. Hugo Southwell's try gave the Scots an early 8-0 lead but scores from locks Malcolm O'Kelly and Paul O'Connell put the visitors in command by half-time. A third try from wing Denis Hickie and third penalty from Ronan O'Gara, who kicked 13 points, extended the…	1
Johnson edges out rival Sotherton Jade Johnson edged out rival Kelly Sotherton with her last effort to claim the AAAs long jump title at the Norwich Union European Indoor trials. Olympic heptathlon bronze medallist, Sotherton, led the event with her first leap of 6.43m - a personal best. But Johnson, who has not competed indoors for five years, leapt to a life-time best of 6.50m in her last jump,…	1
Hamm bows out for US Women's football legend Mia Hamm has played her final game. Hamm, 32, who officially retired after this year's Athens Olympics, took to the field for the last time to help the US claim a 5-0 win over Mexico. Hamm ends her career as the most prolific scorer - male or female - in international football, with 158 goals in 276 games for the US. She was twice Fifa women's player o…	1
Agassi fear for Melbourne Andre Agassi's involvement in the Australian Open was put in doubt after he pulled out of the Kooyong Classic with a hip injury. Agassi was serving at 5-6 down in the first set to fellow American Andy Roddick when he decided to bring a premature end to the match. "My hip was cramping and I just could not continue," said the 34-year-old. Agassi, who has won the Australian…	1
Aragones angered by racism fine Spain coach Luis Aragones is furious after being fined by The Spanish Football Federation for his comments about Thierry Henry. The 66-year-old criticised his 3000 euros (Â£2,060) punishment even though it was far below the maximum penalty. "I am not guilty, nor do I accept being judged for actions against the image of the sport," he said. "I'm not a racist and I'v…	1
Jol joy at 'professional' Cup win Tottenham manager Martin Jol acclaimed his players for their patience in their 3-0 FA Cup fifth-round victory over a determined Nottingham Forest side. "We had the initiative but it wasn't easy. It was a professional sort of performance," the Dutchman said. "Forest played with a lot of players behind the ball in the first half, but at 2-0 they were dead and burie…	1
Butler strikes gold in Spain Britain's Kathy Butler continued her impressive year with victory in Sunday's 25th Cross Internacional de Venta de Banos in Spain. The Scot, who led GB to World Cross Country bronze earlier this year, moved away from the field with Ines Monteiro halfway into the 6.6km race. She then shrugged off her Portuguese rival to win in 20 minutes 38 seconds. Meanwhile, Briton K…	1
Saint-Andre anger at absent stars Sale Sharks director of rugby Philippe Saint-Andre has re-opened rugby's club-versus-country debate. Sale host Bath in the Powergen Cup on Friday, but the Frenchman has endured a "difficult week" with six players away on England's Six Nations training camp. "It's an important game but we've just the one full session. It's the same for everyone but we need to mana…	1
Spain coach faces racism inquiry Spain's Football Federation has initiated disciplinary action against national coach Luis Aragones over racist comments about Thierry Henry. If found guilty Aragones could lose his job or face a fine of about Â£22,000. The federation had initially declined to take action against Aragones after comments he made during a national team training session in October. Bu…	1
Finnan says Irish can win group Steve Finnan believes the Republic of Ireland can qualify directly for the World Cup finals. After Saturday's superb display in the draw in Paris, Ireland face minnows the Faroe Islands in Dublin on Wednesday. The versatile Finnan, who starred against the French, is confident the group is Ireland's for the taking. "There is a chance for us now to go on, win our hom…	1
Pavey focuses on indoor success Jo Pavey will miss January's View From Great Edinburgh International Cross Country to focus on preparing for the European Indoor Championships in March. The 31-year-old was third behind Hayley Yelling and Justyna Bak in last week's European Cross Country Championships but she prefers to race on the track. "It was great winning bronze but I'm wary of injuries and mu…	1
Robben and Cole earn Chelsea win Cheslea salvaged a win against a battling Portsmouth side just as it looked like the Premiership leaders would have to settle for a point. Arjen Robben curled in a late deflected left-footed shot from the right side of Pompey's box to break the home side's brave resistance. Chelsea had been continually frustrated but Joe Cole added a second with a 20-yard shot in …	1
Republic to face China and Italy The Republic of Ireland have arranged friendlies against China and Italy which will take place at Lansdowne Road in March and August. Brian Kerr's side will face the 54th ranked Chinese on 29 March - just three days after the World Cup qualifier against Israel in Tel Aviv. Italy will visit on 17 August in what will be a warm-up game ahead of the autumn World Cup q…	1
Isinbayeva claims new world best Pole vaulter Yelena Isinbayeva broke her own indoor world record by clearing 4.89 metres in Lievin on Saturday. It was the Russian's 12th world record of her career and came just a few days after she cleared 4.88m at the Norwich Union Grand Prix in Birmingham. The Olympic champion went on to attempt 5.05m at the meeting on France but failed to clear that height. I…	1
Jansen suffers a further setback Blackburn striker Matt Jansen faces three weeks out after surgery to treat a cartilage problem. But central defender Lorenzo Amoruso is moving closer to fitness following a knee operation. Rovers' assistant manager Mark Bowen said: "Matt had a small operation to trim knee cartilage. "It's a tiny piece of work, which should be a fairly quick recovery. Lorenzo is al…	1
Desailly backs Blues revenge trip Marcel Desailly insists there is no chance of history repeating itself when Chelsea take on Barcelona on Wednesday. The French star was part of the Chelsea side crushed 5-1 at the Nou Camp in the Champions League quarter-final second leg in 2000. "Things will be totally different this time," he told BBC Sport. "Now everyone knows about Chelsea and is a little bit…	1
Rangers seal Old Firm win Goals from Gregory Vignal and Nacho Novo gave Rangers a scrappy victory at Celtic Park that moves them three points clear of the champions. Rangers had rarely threatened until Celtic goalkeeper Rab Douglas let defender Vignal's 25-yard drive slip through his grasp and into the net. Opposite number Ronald Waterreus had been Rangers' hero, saving superbly from Craig Bellam…	1
Souness eyes summer move for Owen Newcastle boss Graeme Souness is lining up a summer move for England and Real Madrid striker Michael Owen. He sees Owen as the ideal replacement for Alan Shearer, who is due to retire in the summer, although he hopes to persuade Shearer to carry on. "Michael is in the category of players who would excite the fans and we're monitoring him," he told BBC Newcastle. …	1
Kluft impressed by Sotherton form Olympic heptathlon champion Carolina Kluft was full of admiration for Britain's Kelly Sotherton as the pair prepared to clash in Birmingham. Both will be in action on Friday in the 60m hurdles and long jump ahead of the European Indoor Championships later this month in Madrid. Sotherton finished third behind the Swede in Athens, and Kluft said: "I knew about her,…	1
Hansen 'delays return until 2006' British triple jumper Ashia Hansen has ruled out a comeback this year after a setback in her recovery from a bad knee injury, according to reports. Hansen, the Commonwealth and European champion, has been sidelined since the European Cup in Poland in June 2004. It was hoped she would be able to return this summer, but the wound from the injury has been very slow …	1
Melzer shocks Agassi Second seed Andre Agassi suffered a comprehensive defeat by Jurgen Melzer in the quarter-finals of the SAP Open. Agassi was often bamboozled by the Austrian's drop shots in San Jose, losing 6-3 6-1. Defending champion and top seed Andy Roddick rallied to beat Sweden's Thomas Enqvist 3-6 7-6 (8-6) 7-5. But unseeded Cyril Saulnier beat the fourth seed Vincent Spadea 6-2 6-4 and…	1
Holmes starts 2005 with GB events Kelly Holmes will start 2005 with a series of races in Britain. Holmes will make her first track appearance on home soil since winning double Olympic gold in January's Norwich Union International in Glasgow. She will also run in the Grand Prix in Birmingham in February and may defend her indoor AAA 800m title in Sheffield earlier that month. "I am still competiti…	1
Murphy: That was a bruising battle That's what I call a tough game. It was very physical and fair play to the Italians they made us work very hard for our victory. Their organisation was very, very good and they proved again that they are getting better and better as the years go by. It is by far the strongest Italian team that we have faced. We knew all along that we would be a huge threat parti…	1
Angry Williams rejects criticism Serena Williams has angrily rejected claims that she and sister Venus are a declining force in tennis. The sisters ended last year without a Grand Slam title for the first time since 1998. But Serena denied their challenge was fading, saying: "That's not fair - I'm tired of not saying anything. "We've been practising hard. We've had serious injuries. I've had surg…	1
Newry to fight cup exit in courts Newry City are expected to discuss legal avenues on Friday regarding overturning their ejection from the Nationwide Irish Cup. The IFA upheld its original decision to throw Newry out of the cup following the Andy Crawford registration row. ''A law firm will put a case forward for Newry FC, and see what the legal implications of all this is are,'' said Newry boss …	1
Robinson out of Six Nations England captain Jason Robinson will miss the rest of the Six Nations because of injury. Robinson, stand-in captain in the absence of Jonny Wilkinson, had been due to lead England in their final two games against Italy and Scotland. But the Sale full-back pulled out of the squad on Wednesday because of a torn ligament in his right thumb. The 30-year-old will undergo an …	1
Ireland v USA (Sat) Saturday 20 November Lansdowne Road, Dublin 1300 GMT The Irish coach knows a repeat of the record 83-3 victory over the States in 2000 is not on the agenda and expects a real test at Lansdowne Road. "Their coach Tom Billups will have them very organised," said O'Sullivan. "They ran five tries past the French in the summer, so we will not take them for granted. We have guys com…	1
Wolves appoint Hoddle as manager Glenn Hoddle has been unveiled as the new Wolves manager. The ex-England coach has been given a six-month contract to succeed Dave Jones, who was sacked after the club's poor start to the season. Wolves chairman Rick Hayward said: "We're delighted Glenn is here. He has a six-month contract so we can test each other out and see if it works." Hoddle, who will work a…	1
Safin cool on Wimbledon Newly-crowned Australian Open champion Marat Safin has ruled out any chance of winning Wimbledon in the future. After losing in round one last year, Safin said he had "given up" on Wimbledon and winning his second Grand Slam title has not changed his mind. "I'll play, but with no expectations. I feel like I can't waste my time, my energy on that surface," he said. "Some pe…	1
Hantuchova in Dubai last eight Daniela Hantuchova moved into the quarter-finals of the Dubai Open, after beating Elene Likhotseva of Russia 7-5 6-4, and now faces Serena Williams. Australian Open champion Williams survived an early scare to beat Russia's Elena Bovina 1-6 6-1 6-4. World number one Lindsay Davenport and Anastasia Myskina also progressed. Davenport defeated China's Jie Zheng 6-2 7-5…	1
Wales critical of clumsy Grewcock Wales coach Mike Ruddock says England lock Danny Grewcock needs to review his actions after he kicked Dwayne Peel. Trouble flared at a ruck in the first half of Wales' 11-9 win in Cardiff as Grewcock came recklessly over the top with his boot, leaving Peel bloodied. Grewcock was sin-binned with Wales captain Gareth Thomas for retaliation. "It's up to the citing c…	1
Bridge could miss rest of season Chelsea left-back Wayne Bridge could miss the rest of the season with a suspected broken ankle. The England international, 24, was hurt in an innocuous challenge with Alan Shearer during the Londoners' FA Cup defeat at Newcastle on Sunday. "We think it's a big injury," said Jose Mourinho, whose Chelsea team this week meet Barcelona in the Champions League and Live…	1
White prepared for battle Tough-scrummaging prop Julian White is expecting a resurgent Wales to give him a rough ride in England's Six Nations opener in Cardiff on Saturday. The Leicester tight-head is in the form of his life, making the England number three shirt his own. But he knows Wales will put his technique under immense scrutiny. "The Welsh scrum is a force to be reckoned with," he told B…	1
Redknapp poised for Saints Southampton are set to unveil Harry Redknapp as their new manager at a news conference at 1500 GMT on Wednesday. The former Portsmouth boss replaces Steve Wigley, who has been relieved of first-team duties after just one win in 14 league games in charge. Redknapp, 57, quit his Fratton Park position on 24 November and vowed: "I will not go down the road - no chance." Pom…	1
Charvis set to lose fitness bid Flanker Colin Charvis is unlikely to play any part in Wales' final two games of the Six Nations. Charvis has missed all three of Wales' victories with an ankle injury and his recovery has been slower than expected. "He will not figure in the Scotland game and is now thought unlikely to be ready for the final game," said Wales physio Mark Davies. Sonny Parker is con…	1
Middlesbrough 2-2 Charlton A late header by teenager Danny Graham earned Middlesbrough a battling draw with Charlton at the Riverside. Matt Holland had put the visitors ahead in the 14th minute after his shot took a deflection off Franck Queudrue. But Middlesbrough peppered the Charlton goal after the break and Chris Riggott stroked home the equaliser. Shaun Bartlett's strike put Charlton back in…	1
McIlroy wins 800m indoor title James McIlroy motored to the AAA's Indoor 800m title in Sheffied on Sunday in a time of one minute, 47.97 seconds. The Larne athlete dominated the race from start to finish although he had to hold off a late challenge from Welshman Jimmy Watkins in the final 100 metres. "I had to go out and go through all the gears before the Europeans and I won't run again until th…	1
Edgy Agassi struggles past Dent Andre Agassi put in an erratic display before edging into the fourth round of the Australian Open with victory over Taylor Dent. The 34-year-old American, seeded eighth, made a poor start, dropping serve early on and later needing two chances to serve out the set. Having secured the lead, Agassi still failed to take control as both players forced a succession of br…	1
Davenport hits out at Wimbledon World number one Lindsay Davenport has criticised Wimbledon over the issue of equal prize money for women. Reacting to a disputed comment by All England Club chairman Tim Phillips, the American said: "I think it is highly insulting if prize money is taken away. "Somebody, I think it was Mr Phillips, said they won't have money for flowers at Wimbledon. That's insult…	1
Hearts of Oak 3-2 Cotonsport Hearts of Oak set up an all Ghanaian Confederation Cup final with a 3-2 win over Cameroon's Cotonsport Garoua in Accra on Sunday. The win for Hearts means they will play Asante Kotoko in the two-leg final, after the Kumasi team qualified from Group A on Saturday. In the other Group B game Cameroon's beat of South Africa 3-2 in Douala, neither side could have qualified…	1
Souness delight at Euro progress Boss Graeme Souness felt Newcastle were never really in danger of going out of the Uefa Cup against Heerenveen. An early own goal followed by an Alan Shearer strike earned them a 2-1 win and a place in the Uefa Cup last 16. "Obviously with winning in the first leg it gave us a great advantage," he said after the 4-2 aggregate victory. "We got our goals early and i…	1
Bath faced with Tindall ultimatum Mike Tindall's agent has warned Bath they have until next week to improve their contract offer to the England man or risk losing him to a rival club. Dipo Alli says he has received an offer for Tindall which dwarfs Bath's deal and that two other clubs want to talk. "Mike does not want to go into the Six Nations worrying about where he will be playing his club rug…	1
Strachan turns down Pompey Former Southampton manager Gordon Strachan has rejected the chance to become Portsmouth's new boss. The Scot was Pompey chairman Milan Mandaric's first choice to replace Harry Redknapp, who left Fratton Park for rivals Saints earlier in December. "I think it's a fantastic job for anybody apart from somebody who has just been the Southampton manager," Strachan told the B…	1
Celts savour Grand Slam prospect The Six Nations has heralded a new order in northern hemisphere rugby this year and Wales and Ireland rather than traditional big guns France and England face a potential Grand Slam play-off in three weeks' time. But before that game in Cardiff, Wales must get past Scotland at Murrayfield, while Ireland face the not insignificant task of a home fixture with the me…	1
Man Utd stroll to Cup win Wayne Rooney made a winning return to Everton as Manchester United cruised into the FA Cup quarter-finals. Rooney received a hostile reception, but goals in each half from Quinton Fortune and Cristiano Ronaldo silenced the jeers at Goodison Park. Fortune headed home after 23 minutes before Ronaldo scored when Nigel Martyn parried Paul Scholes' free-kick. Marcus Bent miss…	1
Anelka 'eyes Man City departure' Striker Nicolas Anelka reportedly wants to leave Manchester City in search of Champions League football. Anelka, 25, is in talks over a contract extension beyond 2007 with City but is believed to fear his career will go stale if he stays at the club. The News of the World reports that Anelka told a French magazine: "I either decide to win titles or to have an easy…	1
O'Sullivan commits to Dublin race Sonia O'Sullivan will seek to regain her title at the Bupa Great Ireland Run on 9 April in Dublin. The 35-year-old was beaten into fourth at last year's event, having won it a year earlier. "I understand she's had a solid winter's training down in Australia after recovering from a minor injury," said race director Matthew Turnbull. Mark Carroll, Irish record hold…	1
Moody joins up with England Lewis Moody has flown to Dublin to join England's camp ahead of their RBS Six Nations game against Ireland on Sunday. Despite joining the squad, the Leicester flanker only has a "slim" chance of playing because of an infection in his finger. A decision will be taken on Saturday as to whether the 26-year-old will be declared fit. If he fails to recover in time for the g…	1
O'Sullivan quick to hail Italians Ireland coach Eddie O'Sullivan heaped praise on Italy after seeing his side stutter to a 28-17 victory in Rome. "It was a hell of a tough game," said O'Sullivan. "We struggled in the first half because we hadn't the football. "Italy played really well. They handled the ball well in terms of kicking it, if that's not an oxymoron. "We said before the game that it m…	1
Moya fights back for Indian title Carlos Moya became the first man to successfully defend the Chennai Open title by beating four-times finalist Paradorn Srichaphan 3-6 6-4 7-6 (7/5). The Spaniard then donated his Â£28,000 prize money to relief efforts for the victims of the Asian tsunami. The final was close throughout, with Thai second seed Srichaphan - the 2003 winner - closing out the first se…	1
Bortolami predicts dour contest Italy skipper Marco Bortolami believes Saturday's Six Nations contest against Scotland will be a scrappy encounter. With both sides looking for their first win of the championship, the third-round game at Murrayfield has been billed as a wooden-spoon decider. And Bortolami feels the Edinburgh contest could end up being a bruising battle of the packs. "It will not b…	1
Moya suffers shock loss Fifth seed Carlos Moya was the first big name to fall at the Australian Open as he went down to fellow Spaniard Guillermo Garcia-Lopez on Monday. Moya began the year with victory at the Chennai Open but looked out of sorts from the start in the Melbourne heat. Garcia-Lopez, ranked 106 in the world, dominated from the outset and withstood a third-set rally from Moya to hang…	1
Stuart joins Norwich from Addicks Norwich have signed Charlton midfielder Graham Stuart until the end of the season for an undisclosed fee. "It was a very easy decision to make," the 34-year-old told Norwich's website. "The attraction for me was to continue to play in the Premiership." Canaries boss Nigel Worthington added: "I'm delighted that Graham will be joining us until the end of the season…	1
Taylor poised for Scotland return Simon Taylor has been named in the Scotland squad for Saturday's Six Nations clash with Italy. The 25-year-old number eight made a scoring return for Edinburgh at the weekend - his first game in a year for the capital side. Taylor suffered knee ligament damage playing against Ireland in Dublin in the 2004 Six Nations championship. "Simon is one of Scotland's trul…	1
Moya emotional at Davis Cup win Carlos Moya described Spain's Davis Cup victory as the highlight of his career after he beat Andy Roddick to end the USA's challenge in Seville. Moya made up for missing Spain's 2000 victory through injury by beating Roddick 6-2 7-6 (7-1) 7-6 (7-5) to give the hosts an unassailable 3-1 lead. "I have woken up so many nights dreaming of this day," said Moya. "All my …	1
Federer joins all-time greats The last year has seen one player dominate men's tennis, and one country dominate the women's game. Roger Federer became the first man since Mats Wilander in 1988 to win three Grand Slams in one season. And after Anastasia Myskina became the first Russian woman to win a Grand Slam at the French Open, two more followed at Wimbledon and the US Open. Meanwhile, Briton T…	1
Blues slam Blackburn over Savage Birmingham have confirmed Blackburn made a bid for Robbie Savage - but managing director Karen Brady has called it "derisory". Rovers have reportedly offered Â£500,000 up front for the Wales star, 30, with the fee rising to Â£2.2m. But Brady told The Sun the bid was "a waste of fax paper and my time". She added: "The way things are going all this could affect the …	1
Houllier praises Benitez regime Former Liverpool manager Gerard Houllier has praised the work of his Anfield successor Rafael Benitez. Houllier was angry at reports that he has been critical of Benitez since the Spaniard took over at Liverpool. But Houllier told BBC Sport: "In private and in public, I have stressed I believe Rafa is doing a good job. He is the right man at the right place. "Rafa …	1
Woodward eyes Brennan for Lions Toulouse's former Irish international Trevor Brennan could be one of Clive Woodward's many surprises when the 44-man Lions tour squad is announced. Brennan, who last played for Ireland against Samoa in 2001, is held in high esteem by the former England coach. "If you speak to the players there's a huge amount of respect for the guy," Woodward told the Sunday Indepe…	1
Radcliffe proves doubters wrong This won't go down as one of the greatest marathons of Paula's career. But as a test of character, it was the toughest race she's ever taken part in. A win in the New York marathon doesn't make up for the disappointment of Athens in any shape or form, but it will offer hope and reassurance for next year. If Paula's last experience of the year had been Athens, it wo…	1
Robben plays down European return Injured Chelsea winger Arjen Robben has insisted that he only has a 10% chance of making a return against Barcelona in the Champions League. The 21-year-old has been sidelined since breaking a foot against Blackburn last month. Chelsea face Barcelona at home on 8 March having lost 2-1 in the first leg. And Robben told the Daily Star: "It is not impossible that I …	1
Gerrard happy at Anfield Liverpool captain Steven Gerrard has reiterated his desire to stay at Anfield and win trophies with the club. The 24-year-old England midfielder is determined to see out his contract, despite reported interest from Chelsea. He said: "I'm signed here for this season and another two so there is no situation. There's a lot of speculation but that's not down to me. "As club c…	1
Parry relishes Anfield challenge BBC Sport reflects on the future for Liverpool after our exclusive interview with chief executive Rick Parry. Chief executive Parry is the man at the helm as Liverpool reach the most crucial point in their recent history. Parry has to deliver a new 60,000-seat stadium in Stanley Park by 2007 amid claims of costs spiralling above Â£120m. He is also searching for an…	1
Wales want rugby league training Wales could follow England's lead by training with a rugby league club. England have already had a three-day session with Leeds Rhinos, and Wales are thought to be interested in a similar clinic with rivals St Helens. Saints coach Ian Millward has given his approval, but if it does happen it is unlikely to be this season. Saints have a week's training in Portugal …	1
Capriati to miss Melbourne Jennifer Capriati has become the third leading lady to withdraw from the Australian Open because of injury. The organisers of the first grand slam of 2005, which begins on 17 January, said the American has a problem with her right shoulder. It comes as a blow to the women's draw as last year's champion, Justin Henin-Hardenne, and runner-up, Kim Clijsters, will also be a…	1
McIlroy aiming for Madrid title Northern Ireland man James McIlroy is confident he can win his first major title at this weekend's Spar European Indoor Championships in Madrid. The 28-year-old has been in great form in recent weeks and will go in as one of the 800 metres favourites. "I believe after my wins abroad and in our trial race in Sheffield, I can run my race from the front, back or middl…	1
Italy 8-38 Wales Wales secured their first away win in the RBS Six Nations for nearly four years with a six-try victory in Rome. Tries from Jonathan Thomas, Tom Shanklin and Martyn Williams gave the visitors a 19-5 half-time advantage. Luciano Orquera did reply with one for Italy but second-half efforts from Brent Cockbain, Shane Williams and Robert Sidoli sealed victory. Fly-half Stephen Jones a…	1
Lennon brands Rangers favourites Celtic's Neil Lennon admits Rangers could be considered "slight favourites" for the Old Firm CIS Cup clash, but insists his side can still win. Lennon concedes Rangers are in good form at the moment, but they have failed to beat Celtic in their last seven meetings. "Rangers are on the up and have been on a good run in recent weeks," he said. "But it's a game we be…	1
Johnson too strong for GB runners Britain's Kathy Butler and Hayley Yelling were no match for Benita Johnson in the 51st Cross International Zornotza in Amorebieta, Spain. Butler and Yelling finished fourth and fifth as Australian world champion Johnson romped to a five-second victory in the 6km race ahead of Edith Masai. Masai's fellow Kenyan Alice Timbilil finished third. Johnson said: "I ran c…	1
Slovakia seal Hopman Cup success Slovakia clinched the Hopman Cup for the second time by beating Argentina 3-0 in Saturday's final in Perth. Daniela Hantuchova put the third seeds ahead, recovering from a terrible start to beat Gisela Dulko 1-6 6-4 6-4. Dominik Hrbaty, who had not lost a set in his three singles matches in the group stages, then upset world number seven Guillermo Coria 6-4 6-1. H…	1
Real in talks over Gravesen move Real Madrid are closing in on a Â£2m deal for Everton's Thomas Gravesen after the Dane's agent travelled to Spain to hold talks about a move. John Sivabaek told BBC Sport: "I'm here to listen to what Real have to say. Nothing has been agreed, but this is a big opportunity for any player." The 28-year-old's contract expires in the summer, but Real want a quick deal…	1
Premier League planning Cole date The Premier League is attempting to find a mutually convenient date to investigate allegations Chelsea made an illegal approach for Ashley Cole. Both Chelsea and Arsenal will be asked to give evidence to a Premier League commission, but no deadline has been put on when that meeting will convene. "It's hard to put a date on it," a Premier League spokesman confirme…	1
Smith aims to bring back respect Scotland manager Walter Smith says he wants to restore the national team's respectability in world football. Smith has joined his first squad for a three-day get-together near Manchester in preference to playing a friendly. While qualification for the 2006 World Cup appears to be beyond Scotland, Smith is anxious that the remainder of the campaign should be positi…	1
Chelsea sack Mutu Chelsea have sacked Adrian Mutu after he failed a drugs test. The 25-year-old tested positive for a banned substance - which he later denied was cocaine - in October. Chelsea have decided to write off a possible transfer fee for Mutu, a £15.8m signing from Parma last season, who may face a two-year suspension. A statement from Chelsea explaining the decision read:"We want to mak…	1
Clyde 0-5 Celtic Celtic brushed aside Clyde to secure their place in the Scottish Cup semi-final, but only after a nervy and testing first half. The home side's Craig Bryson had a goal chopped off before Stan Varga headed Celtic into the lead. Alan Thompson scored from the penalty spot at the start of the second half after Shaun Maloney had been fouled. Stilian Petrov slid in a third, Varga tappe…	1
Mourinho receives Robson warning Sir Bobby Robson has offered Chelsea boss Jose Mourinho some advice on coping under pressure. The pair worked together at Barcelona and Porto and Robson had a word of warning for his protege. "It has all gone for him just lately and that is marvellous, but sometimes you have to have a bit of humility and learn how to lose," said Robson. "It is when it goes against…	1
Weir poised for Sunderland move Larne's teenage star Robbie Weir is poised to join Sunderland after turning down a move to Stoke City. The 17-year-old Irish League midfielder was also being chased by Rangers and Fulham, but Mick McCarthy's side appear to have won the race. But Larne boss Jimmy McGeough has yet to confirm that Weir is on his way from Inver Park. "I heard on Sunday that he has join…	1
Italy 17-28 Ireland Two moments of magic from Brian O'Driscoll guided Ireland to a workmanlike victory against Italy. A pair of classic outside breaks from the Ireland captain set up tries for Geordan Murphy and Peter Stringer. Italy led 9-8 early in the second half but Stringer's try gave Ireland a lead they never lost. The hosts cut the gap to 18-12 with 10 minutes left and nearly scored throug…	1
Chelsea ridiculed over complaint Barcelona assistant coach Henk Ten Cate has branded Chelsea's expected complaint to Uefa as "pathetic". The Blues are poised to complain about an alleged half-time incident during Wednesday's 2-1 loss at the Nou Camp. The source of Chelsea's anger was an alleged talk between Barca boss Frank Rijkaard and referee Anders Frisk, who later dismissed Didier Drogba. "To…	1
Benitez deflects blame from Dudek Liverpool manager Rafael Benitez has refused to point the finger of blame at goalkeeper Jerzy Dudek after Portsmouth claimed a draw at Anfield. Dudek fumbled a cross before Lomana LuaLua headed home an injury-time equaliser, levelling after Steven Gerrard put Liverpool ahead. Benitez said: "It was difficult for Jerzy. It was an unlucky moment. "He was expecting a…	1
Dogged Federer claims Dubai crown World number one Roger Federer added the Dubai Championship trophy to his long list of successes - but not before he was given a test by Ivan Ljubicic. Top seed Federer looked to be on course for a easy victory when he thumped the eighth seed 6-1 in the first set. But Ljubicic, who beat Tim Henman in the last eight, dug deep to secure the second set after a tense…	1
Hodgson shoulders England blame Fly-half Charlie Hodgson admitted his wayward kicking played a big part in England's 18-17 defeat to France. Hodgson failed to convert three penalties and also missed a relatively easy drop goal attempt which would have given England a late win. "I'm very disappointed with the result and with my myself," Hodgson said. "It is very hard to take but it's something I w…	1
Munster Cup tie switched to Spain Munster's Heineken Cup quarter-final tie against Biarritz on 3 April has been switched to Real Sociedad's Paseo de Anoeta stadium in San Sebastian. Real's ground holds 32,000 whereas the Parc des Sports Aguilera in Biarritz has a capacity of just 12,667. The Irish province will be given at least 8,000 tickets. "The decision to move was a difficult one, but as we …	1
Uefa approves fake grass Uefa says it will allow European matches to be played on artificial pitches from the start of next season. European football's governing body made the decision at a meeting of its Executive Committee on Wednesday. Uefa explained that the move "follows comprehensive studies into the sporting and medical aspects of using artificial playing surfaces." They can be used subjec…	1
Robertson out to retain Euro lure Hearts manager John Robertson hopes a place in the knock-out stages of the Uefa Cup could help keep some of his out-of-contract players at the club. "It could help. If we get through and have another European tie it may encourage players to stay at least until the end of the season," he said. "If we manage to get through it shows how well the club's progressing. …	1
Greene sets sights on world title Maurice Greene aims to wipe out the pain of losing his Olympic 100m title in Athens by winning a fourth World Championship crown this summer. He had to settle for bronze in Greece behind fellow American Justin Gatlin and Francis Obikwelu of Portugal. "It really hurts to look at that medal. It was my mistake. I lost because of the things I did," said Greene, who r…	1
Henman & Murray claim LTA awards Tim Henman was named player of the year for 2004 by the Lawn Tennis Association at Wimbledon on Monday. The Briton was recognised for the best year of his career, which saw him reach the semis at the French and US Opens. Scotland's Andrew Murray was named young player of the year after winning the US Open juniors, as well as a Futures event in Italy. And world num…	1
Reaction from Spanish press England's 1-0 defeat to Spain on Wednesday dominated the back and front pages of the country's press on Thursday. Controversy was in no short supply, with racist abuse of England's black players, Wayne Rooney's petulance and England's inept performance. But what did the Spanish press make of the affair? BBC Sport looks at the reaction. There is little coverage of the r…	1
Henry tipped for Fifa award Fifa president Sepp Blatter hopes Arsenal's Thierry Henry will be named World Player of the Year on Monday. Henry is on the Fifa shortlist with Barcelona's Ronaldinho and newly-crowned European Footballer of the Year, AC Milan's Andriy Shevchenko. Blatter said: "Henry, for me, is the personality on the field. He is the man who can run and organise the game." The winner…	1
Clijsters set for February return Tennis star Kim Clijsters will make her return from a career-threatening injury at the Antwerp WTA event in February. "Kim had considered returning to action in Paris on 7 February," a statement on her website said. "She's decided against this so that she does not risk the final phase of her recovery. If all goes well, Kim will make her return on February 15." Th…	1
Wales win in Rome Wales secured their first away win in the RBS Six Nations for nearly four years with a six-try victory in Rome. Tries from Jonathan Thomas, Tom Shanklin and Martyn Williams gave the visitors a 19-5 half-time advantage. Luciano Orquera did reply with one for Italy but second-half efforts from Brent Cockbain, Shane Williams and Robert Sidoli sealed victory. Fly-half Stephen Jones …	1
Hewitt fights back to reach final Lleyton Hewitt kept his dream of an Australian Open title alive with a four-set win over Andy Roddick in Friday's second semi-final. The home favourite will face Marat Safin in Sunday's final after coming through 3-6 7-6 (7-3) 7-6 (7-4) 6-1. Hewitt fought back from a set down and trailed in both tie-breaks but would not be denied, thrilling the Melbourne crowd wi…	1
Cup holders Man Utd visit Everton Holders Manchester United and Premiership leaders Chelsea both face difficult away ties against Premiership opposition in the FA Cup fifth round. United were drawn against Everton, while Chelsea face a trip to Newcastle. Brentford and Hartlepool - the only sides left from outside the top two divisions - will replay for the right to travel to Southampton. Burnley'…	1
Wilkinson fit to face Edinburgh England captain Jonny Wilkinson will make his long-awaited return from injury against Edinburgh on Saturday. Wilkinson, who has not played since injuring his bicep on 17 October, took part in full-contact training with Newcastle Falcons on Wednesday. And the 25-year-old fly-half will start Saturday's Heineken Cup match at Murrayfield on the bench. But Newcastle dir…	1
Dundee Utd 4-1 Aberdeen Dundee United eased into the semi-final of the Scottish Cup with an emphatic win over Aberdeen. Alan Archibald prodded United ahead in 19 minutes and James Grady made it two from close range 10 minutes later. Richie Byrne's header gave Aberdeen a way back into the game, but Stevie Crawford restored United's lead from 18 yards before half time. The scoring was completed by …	1
Mauresmo opens with victory in LA Amelie Mauresmo and Maria Sharapova won their opening matches at the Tour Championships in Los Angeles. France's Mauresmo routed Vera Zvonareva 6-1 6-0, while Wimbledon champion Sharapova was a 6-1 6-4 winner over fellow Russian Svetlana Kuznetsova. American Serena Williams also won, edging Russian Elena Dementieva 7-6 7-5 for her second victory of the event. The…	1
McIlroy continues winning streak James McIlroy stormed to his second international victory in less than a week, claiming the men's 800m at the TEAG indoor meeting in Erfurt. The Northern Ireland runner set a new personal best of one minute, 46.68 seconds - a time good enough to qualify for the European Indoor Championships. "I'm qualified now and that's what matters most," said the 28-year-old. M…	1
Bortolami predicts dour contest Italy skipper Marco Bortolami believes Saturday's Six Nations contest against Scotland will be a scrappy encounter. With both sides looking for their first win of the championship, the third-round game at Murrayfield has been billed as a wooden-spoon decider. And Bortolami feels the Edinburgh contest could end up being a bruising battle of the packs. "It will not b…	1
Ajax refuse to rule out Jol move Ajax have refused to reveal whether Tottenham's boss Martin Jol is on the Dutch champions' shortlist to become the Amsterdam club's new coach. Jol, who has coached in his native Holland, has guided Spurs to the Premiership's top eight. An Ajax spokesman told BBC Sport: "The coach must fit our profile - a coach who understands the Dutch league and offensive and dis…	1
Campbell to be Lions consultant Former government communications chief Alastair Campbell will act as a media consultant to Sir Clive Woodward's 2005 Lions on their tour to New Zealand. Campbell, who left Downing Street earlier this year, will advise on media strategy before and during the tour. "I hope I can contribute to the planning and preparation, and to ensuring the media and public get the …	1
Greek duo cleared in doping case Sprinters Kostas Kenteris and Katerina Thanou have been cleared of doping offences by an independent tribunal. The duo had been provisionally suspended by the IAAF for allegedly missing three drugs tests, including one on the eve of the Athens Olympics. But the Greek Athletics Federation tribunal has overturned the bans - a decision which the IAAF can now contest …	1
Wenger rules out new keeper Arsenal boss Arsene Wenger says he has no plans to sign a new goalkeeper during the January transfer window. Wenger has brought in Manuel Almunia for the last three games for the out-of-form Jens Lehmann - but the Spaniard himself has been prone to mistakes. There have been suggestions that Wenger will swoop for a high-quality shot-stopper in the New Year. But he told …	1
Mido makes third apology Ahmed 'Mido' Hossam has made another apology to the Egyptian people in an attempt to rejoin the national team. The 21-year-old told a news conference in Cairo on Sunday that he is sorry for the problems that have led to his exclusion from the Pharaohs since July last year. Mido said: "There isn't much I have to say today, all there is to say is that I came specially from …	1
Davies favours Gloucester future Wales hooker Mefin Davies is likely to stay with English side Gloucester despite reported interest from the Neath-Swansea Ospreys. BBC Wales understands the Ospreys are interested in the 32-year-old, but that he would prefer to stay where he is. Davies, one of the stars of Saturday's RBS Six Nations win over England, is only on a year contract at Kingsholm. But th…	1
Hodgson relishes European clashes Former Blackburn boss Roy Hodgson says the Premiership should follow the rest of Europe and have a winter break - but insists that a gruelling domestic schedule will not damage the English elite's bid for Champions League glory. Hodgson - now in charge at Viking Stavanger - was at Liverpool's clash with Bayer Leverkusen at Anfield on Tuesday as a member of Uefa's…	1
Solskjaer raises hopes of return Manchester United striker Ole Gunnar Solskjaer said he hoped to return next season following a career-threatening injury to his right knee. The 31-year-old Norway international had surgery in Sweden in August to transplant cartilage into the joint. "I'm in no doubt that I'll play again," Solskjaer told Aftenposten Daily. "The problem will be the speed but we're ta…	1
D'Arcy injury adds to Ireland woe Gordon D'Arcy has been ruled out of the Ireland team for Saturday's Six Nations clash against Scotland in Murrayfield. Like skipper Brian O'Driscoll, D'Arcy failed to recover from a hamstring injury. The side will now be led by Munster lock Paul O'Connell. Shane Horgan switches from wing to centre where he will be joined by Ulster's Kevin Maggs. Girvan Dempsey co…	1
Wales stars need a rest - Ruddock Wales coach Mike Ruddock has defended his decision not to release any of the international stars for this weekend's regional Celtic League fixtures. Ruddock says the players will benefit from the rest, and their absence will give youngsters a chance to impress. "We've got the WRU charter in place now which outlines exactly what happens," Ruddock told BBC Wales Sp…	1
Liverpool pledge to keep Gerrard Liverpool chief executive Rick Parry insists the club will never sell Steven Gerrard amid reports Chelsea will renew their bid to lure him from Anfield. Gerrard reiterated his desire to win trophies with the Reds after his superb Champions League winner on Wednesday. And Parry has moved to scotch claims that Chelsea could launch a Â£35m bid. "There is no chance of…	1
Downing injury mars Uefa victory Middlesbrough boss Steve McClaren hopes that Stewart Downing did not seriously damage his hamstring during the 2-1 Uefa Cup win over Graz AK. The winger was carried off on a stretcher in the closing stages as Boro booked their place in the last 16. McClaren said: "Stewart has tweaked a hamstring, which is a blow for us. We will assess it in the morning. "But I'm d…	1
Liverpool revel in night of glory Liverpool manager Rafael Benitez said their qualification for the next stage of the Champions League was "one of the proudest nights of my career." The Reds beat Olympiakos 3-1 with a late Steven Gerrard strike and Benitez said: "It was a really great night. "The players ran hard all the time and you see how much it means to the fans. "We knew before the game tha…	1
Kirwan demands Italy consistency Italy coach John Kirwan has challenged his side to match the performance they produced in pushing Ireland close when they meet Wales on Saturday. Despite losing 28-17 in Sunday's Six Nations encounter, the Italians confirmed their continuing improvement. "Our goal is to match every side we face and against Ireland we showed we could do that," said Kirwan. "But the…	1
Laporte tinkers with team France coach Bernard Laporte has made four changes to the starting line-up that beat England for Saturday's Six Nations clash with Wales. He opted for Yannick Nyanga in the back row instead of Grand Slam winner Imanol Harinordoquy, who is back in the squad. Other changes see Julien Laharrague win his first cap at full-back, Aurelien Rougerie return after injury on the wi…	1
Holmes starts 2005 with GB events Kelly Holmes will start 2005 with a series of races in Britain. Holmes will make her first track appearance on home soil since winning double Olympic gold in January's Norwich Union International in Glasgow. She will also run in the Grand Prix in Birmingham in February and may defend her indoor AAA 800m title in Sheffield earlier that month. "I am still competiti…	1
Fear will help France - Laporte France coach Bernard Laporte believes his team will be scared going into their game with England on Sunday, but claims it will work in their favour. The French turned in a stuttering performance as they limped to a 16-9 win against Scotland in the opening match of the Six Nations on Saturday. "We will go to Twickenham with a little fear and it'll give us a boost," …	1
London Irish 19-33 Wasps Wasps made light of the absence of several internationals to sink London Irish with a trio of second-half tries. Rob Hoadley returned to haunt his old club at the Madejski Stadium, scoring the opening try in the 43rd minute. Tom Voyce powered through the Irish defence for Wasps' second try before Richard Birkett went over unchallenged. Mark van Gisbergen added 18 points. …	1
Philippoussis doubt over Open bid Mark Philippoussis is almost certain to miss the Australian Open after suffering a groin injury during the Hopman Cup loss to the Netherlands. The 28-year-old suffered two tears to the adductor muscle and was unable to play in the deciding mixed doubles. He is now unlikely to be fit in time for the Australian Open which begins on 17 January in Melbourne. "He has …	1
Tindall wants second opinion England centre Mike Tindall is to seek a second opinion before having surgery on a foot injury that could force him to miss the entire Six Nations. The Bath player was already out of the opener against Wales on 5 February because of a hand problem. "Mike had a specialist review on a fracture in his right mid foot," said England doctor Simon Kemp. "Before a final decis…	1
Greek pair set for hearing Kostas Kenteris and Katerina Thanou will fight the provisional two-year bans imposed on them by the IAAF at an independent tribunal this weekend. Athletics' ruling body took action against the pair for failing to take drugs tests before the Athens Olympics. An independent tribunal of the Greek Track and Field Federation will meet to decide whether to ratify the sanction…	1
Roddick in talks over new coach Andy Roddick is reportedly close to confirming US Davis Cup assistant Dean Goldfine as his new coach. Roddick ended his 18-month partnership with Brad Gilbert on Monday, and Goldfine admits talks have taken place. "We had a really good conversation and we're on the same page in terms of what I expect from a player in commitment and what he wants," said Goldfine. "T…	1
Relay squad thrilled with honours Jason Gardener says being made an MBE in the New Year Honours List underlines the achievement of Great Britain's 4x100m relay squad at the Olympics. Gardener, Darren Campbell, Marlon Devonish and Mark Lewis-Francis have all been awarded MBEs after beating pre-race favourites USA to gold. "I think this award reinforces what we did on that fantastic night," he said…	1
Rovers reject third Ferguson bid Blackburn have rejected a third bid from Rangers for Scotland captain Barry Ferguson, BBC Sport has learnt. It is thought Blackburn want Â£6m for the midfielder but chief executive John Williams has confirmed the club are still "in dialogue" with Rangers. The 26-year-old has already handed in a transfer request at Ewood Park as he seeks a return to Ibrox. But the …	1
Van Nistelrooy set to return Manchester United striker Ruud van Nistelrooy may make his comeback after an Achilles tendon injury in the FA Cup fifth round tie at Everton on Saturday. He has been out of action for nearly three months and had targeted a return in the Champions League tie with AC Milan on 23 February. But Manchester United manager Sir Alex Ferguson hinted he may be back early. He sa…	1
Barkley fit for match in Ireland England centre Olly Barkley has been passed fit for Sunday's Six Nations clash with Ireland at Lansdowne Road. Barkley withdrew from Bath's team for Friday's clash with Gloucester after suffering a calf injury in training. Gloucester centre Henry Paul has also been cleared to play after overcoming an ankle injury. England coach Andy Robinson, who names his team on…	1
Duff ruled out of Barcelona clash Chelsea's Damien Duff has been ruled out of Wednesday's Champions League clash with Barcelona at the Nou Camp. Duff sustained a knee injury in the FA Cup defeat at Newcastle and manager Jose Mourinho said: "He cannot run. His injury is very painful, so he is out." But Mourinho has revealed defender Willian Gallas and striker Didier Drogba will be in the starting …	1
Running around the Olympics It was back to official duties last week in my role as an ambassador to London's 2012 Olympic bid. But I still managed to do all my marathon training. All the sporting people on the capital's bid team think I'm mad to be taking part in the London Marathon. The bid chairman, Lord Coe, admitted he would never dream of running a marathon, even though he was an Olympic mid…	1
Call for Kenteris to be cleared Kostas Kenteris' lawyer has called for the doping charges against the Greek sprinter to be dropped. Gregory Ioannidis has submitted new evidence to a Greek athletics tribunal which he claims proves the former Olympic champion has no case to answer. Kenteris and compatriot Katerina Thanou were given provisional suspensions in December for failing to take drugs tests…	1
Hingis hints at playing comeback Martina Hingis has admitted that she might consider a competitive return to tennis if an appearance in Thailand later this month goes well. The former world number one will play at the Volvo Women's Open in Pattaya, which starts on 31 January, as part of her charity work in the region. "The tournament is a test," she said. "I don't know how my body will react. "I …	1
Henman decides to quit Davis Cup Tim Henman has retired from Great Britain's Davis Cup team. The 30-year-old, who made his Davis Cup debut in 1994, is now set to fully focus on the ATP Tour and on winning his first Grand Slam event. "I've made no secret of the fact that representing Great Britain has always been a top priority for me throughout my career," Henman told his website. Captain Jeremy …	1
O'Sullivan could run in Worlds Sonia O'Sullivan has indicated that she would like to participate in next month's World Cross Country Championships in St Etienne. Athletics Ireland have hinted that the 35-year-old Cobh runner may be included in the official line-up for the event in France on 19-20 March. Provincial teams were selected after last Saturday's Nationals in Santry and will be officiall…	1
Robinson wants dual code success England rugby union captain Jason Robinson has targeted dual code success over Australia on Saturday. Robinson, a former rugby league international before switching codes in 2000, leads England against Australia at Twickenham at 1430 GMT. And at 1815 GMT, Great Britain's rugby league team take on Australia in the final of the Tri-Nations tournament. "Beating the A…	1
Holmes back on form in Birmingham Double Olympic champion Kelly Holmes was back to her best as she comfortably won the 1,000m at the Norwich Union Birmingham Indoor Grand Prix. The 34-year-old, running only her second competitive race of the season, shook off the rust to win in two minutes, 35.39 seconds. But she is still undecided about competing in the European Championships in Madrid from 4-6 …	1
Israeli club look to Africa Four African players, including Zimbabwe goalkeeper Energy Murambadoro, are all ready to play for Israeli club Hapoel Bnei Sakhnin in the Uefa Cup. Bnei Sakhnin are the first Arab side ever to play in European competition and will play English Premiership side Newcastle United in the first round. Warriors' goalkeeper Murambadoro, who made a name for himself at the Afri…	1
Gerrard plays down European hopes Steven Gerrard has admitted that Liverpool have little chance of winning the Champions League this season. The 24-year-old Reds skipper spoke out ahead of Tuesday's first leg at home to Bayer Leverkusen in the last 16, which he will miss through suspension. "Let's be realistic, there are some fantastic teams left in the Champions League," he told BBC Radio Five L…	1
Newcastle 27-27 Gloucester Newcastle centre Mathew Tait answered his critics as he scored one try and made another, but he could not stop Gloucester grabbing a draw. The Falcons were 22-6 down at the break before Tait, recently axed by England after just one Six Nations outing, inspired his side to a 27-22 lead. A last-gasp touchdown from Luke Narraway pulled the visitors level. But Gloucester mi…	1
England's defensive crisis grows England's defensive worries have deepened following the withdrawal of Tottenham's Ledley King from the squad to face Holland. Chelsea's John Terry and Wayne Bridge are also out, leaving coach Sven-Goran Eriksson with a real problem for Wednesday's match at Villa Park. Injured Rio Ferdinand and Sol Campbell were both left out of the squad, and Matthew Upson has alr…	1
Wenger keeping faith with Almunia Arsene Wenger has pledged to keep faith with stand-in keeper Manuel Almunia for the crunch week which could define Arsenal's season. Almunia will start Tuesday's Champions League group tie against Rosenborg and is likely to face Chelsea on Sunday. Wenger said: "You don't think I would take out one goalkeeper for just one game, do you? I don't do that. "I have to …	1
Nadal marches on in Mexico Rafael Nadal continued his run of fine form to beat Guillermo Canas and reach the Mexican Open semis in Acapulco. Eighth seed Nadal, who picked up his second ATP title when he beat Alberto Martin in last week's Brazil Open, saw off the Argentine third seed 7-5 6-3. He now meets Argentine wild card Mariano Puerta, who followed up his win over top seed Carlos Moya by over…	1
England 'to launch ref protest' England will protest to the International Rugby Board (IRB) about the referee's performance in the defeat by Ireland, reports the Daily Mail. England coach Andy Robinson has called on ex-international referees Colin High and Steve Lander to analyse several of Jonathan Kaplan's decisions. "I want to go through the tape with Colin and Steve," Robinson told the Daily …	1
Ireland call up uncapped Campbell Ulster scrum-half Kieran Campbell is one of five uncapped players included in Ireland's RBS Six Nations squad. Campbell is joined by Ulster colleagues Roger Wilson and Ronan McCormack along with Connacht's Bernard Jackman and Munster's Shaun Payne. Gordon D'Arcy is back after injury while Munster flanker Alan Quinlan also returns to international consideration. "…	1
Funding cut hits Wales Students The Wales Students rugby side has become a casualty of the Welsh Rugby Union's reorganisation at youth level. An amalgamated Under-18 side formed from separate schools and national youth teams plays its first match on Thursday, against Italy at the Gnoll. But that move has seen the WRU decide to end its funding of representative sides such as Wales Students. As a r…	1
Connors' rallying cry for British tennis "Do you have it in your heart? How much guts do you have? How much do you hate to lose?" These are the questions Jimmy Connors will be asking of Britain's brightest tennis hopes in the months, and possibly years, to come. The American legend swept into London on Thursday to announce a "long-term" relationship with the Lawn Tennis Association after spending…	1
McClaren hails Boro's Uefa spirit Middlesbrough boss Steve McClaren has praised the way his side have got to grips with European football after the 2-0 Uefa Cup win against Lazio. Boro, who are playing in Europe for the first time in their 128-year history, are top of Group E with maximum points. "I think we have taken to Europe really well," said McClaren. "We got about Lazio, didn't let them se…	1
Merritt close to indoor 400m mark Teenager LaShawn Merritt ran the third fastest indoor 400m of all time at the Fayetteville Invitational meeting. The world junior champion clocked 44.93 seconds to finish well clear of fellow American Bershawn Jackson in Arkansas. Only Michael Johnson has gone quicker, setting the world record of 44.63secs in 1995 and running 44.66secs in 1996. Kenyan Bernard Lag…	1
Kenteris denies faking road crash Greek sprinter Kostas Kenteris has denied claims that he faked a motorbike crash to avoid a doping test days before the start of the Olympics. Kenteris and fellow sprinter Katerina Thanou are set to learn if they will face criminal charges this week. Part of the investigation has centred on whether they staged the crash. Kenteris insisted: "The accident happened.…	1
Wada will appeal against ruling The World Anti-Doping Agency (Wada) will appeal against the acquittal of Kostas Kenteris and Katerina Thanou on doping charges, if the IAAF does not. The pair were cleared of charges relating to missing dope tests by the Greek Athletics Federation last week. Wada chairman Dick Pound said: "I am convinced the IAAF will appeal against the decision, and we will suppor…	1
Slovakia reach Hopman Cup final Slovakia will play Argentina in the final of the Hopman Cup after beating Group B rivals the Netherlands 3-0. Daniela Hantuchova defeated Michaella Krajicek 6-4 6-2 to give the Slovaks the perfect start before Dutchman Peter Wessels retired against Dominik Hrbaty. Wessels was unable to compete in the mixed doubles but Slovakia had already booked their place in the …	1
Henin-Hardenne beaten on comeback Justine Henin-Hardenne lost to Elena Dementieva in a comeback exhibition match in Belgium on Sunday for her second defeat in two days. And the Belgian, who has slipped to eight in the world after struggling with a virus, faces a tough Australian Open title defence next month. "I will be heading to Australia with a lot of question marks over me, I know that," she …	1
Moya sidesteps Davis Cup in 2005 Carlos Moya has chosen not to help Spain try and defend the Davis Cup crown they won in Seville in November. Moya led Spain to victory over the USA but wants to focus on the Grand Slams in 2005, although insists he will return to the Davis Cup in 2006. "After two years of total commitment with the Davis Cup team... I have taken this difficult decision to concentra…	1
Veteran Martinez wins Thai title Conchita Martinez won her first title in almost five years with victory over Anna-Lena Groenefeld at the Volvo Women's Open in Pattaya, Thailand. The 32-year-old Spaniard came through 6-3 3-6 6-3 for her first title since Berlin in 2000. "It feels really good," said Martinez, who is playing her last season on the Tour. "To come through like that in an important ma…	1
Off-colour Gardener storms to win Britain's Jason Gardener shook off an upset stomach to win the 60m at Sunday's Leipzig International meeting. Gardener clocked 6.56 seconds to equal the meeting record and finished well ahead of Germany's Marc Blume, who crossed the line in 6.67 secs. The world indoor champion said: "I got to the airport and my stomach was upset and I was vomiting. I almost went …	1
Mourinho expects fight to finish Chelsea manager Jose Mourinho expects the Champions League clash with Barcelona to be a fight to the finish. Mourinho is relishing the first leg of the tie against his former club in the last 16 in the Nou Camp. He said: "I wouldn't be surprised if nothing had been decided by the last minute of the return leg and the match had to go into extra time. "I have to def…	1
Jones files Conte lawsuit Marion Jones has filed a lawsuit for defamation against Balco boss Victor Conte following his allegations that he gave her performance-enhancing drugs. The Sydney Olympic gold medallist says Conte damaged her reputation and she is seeking $25m (Â£13m) in the suit. Conte, whose company is at the centre of a doping investigation, made the claims in a US television programm…	1
A year to remember for Irish There used to be one subliminal moment during a year in Irish rugby that stood out more than most. Well, at least there used to one. Now there is a handful to look back with a mixture of satisfaction, and sorrow. It has been quite a year for the Irish, and not just with Eddie O'Sullivan's Triple Crown winning international outfit either. Right down through the ranks I…	1
Collins banned in landmark case Sprinter Michelle Collins has received an eight-year ban for doping offences after a hearing at the North American Court of Arbitration for Sport (CAS). America's former world indoor 200m champion is the first athlete to be suspended without a positive drugs test or an admission of drugs use. Collins' ban is a result of her connection to the federal inquiry into th…	1
Mourinho plots impressive course Chelsea's win at Fulham - confirming their position at the Premiership summit - proves that they now have everything in place to mount serious challenges on all fronts this season. They have got strength in depth, great players, an outstanding manager in Jose Mourinho and finances no other club in the world can match. All they need to add now is the big prizes whi…	1
Hingis to make unexpected return Martina Hingis makes her return to competitve tennis after two years out of the game at the Volvo Women's Open in Pattaya, Thailand, on Tuesday. She faces German Marlene Weingartner in the first round. "As a competitor and athlete, I always want to win. I hope my body will hold up," said Hingis. "You miss being out there in a Grand Slam final and not competing. It…	1
Man City 0-2 Man Utd Manchester United reduced Chelsea's Premiership lead to nine points after a scrappy victory over Manchester City. Wayne Rooney met Gary Neville's cross to the near post with a low shot, which went in via a deflection off Richard Dunne, to put United ahead. Seven minutes later, the unfortunate Dunne hooked a volley over David James' head and into his own net. Steve McManaman w…	1
IAAF will contest Greek decision The International Association of Athletics Federations will appeal against the acquittal of Greek athletes Kostas Kenteris and Katerina Thanou. The high-profile duo were cleared of doping offences by the Greek Athletics Federation (Segas) last month. Now the IAAF will lodge an appeal with the Court of Arbitration for Sport (CAS) and has suspended both athletes. An…	1
Roddick to face Saulnier in final Andy Roddick will play Cyril Saulnier in the final of the SAP Open in San Jose on Sunday. The American top seed and defending champion overcame Germany's Tommy Haas, the third seed, 7-6 (7-3) 6-3. "I was feeling horrible earlier in the week," Roddick said. "I thought tonight was a step in the right direction." Saulnier battled to a 6-7 (3-7) 6-3 6-3 win over seve…	1
Wales coach elated with win Mike Ruddock paid tribute to his Wales side after they came from 15-6 down to beat France 24-18 in the Six Nations. "After going two tries down in 12 minutes we had to show character," said the national team coach. "I didn't have to tell them anything at half-time because those players have stared down the barrel of a gun before. "They decided they didn't want to do th…	1
O'Leary agrees new Villa contract Aston Villa boss David O'Leary signed a three-and-a-half year contract extension on Thursday, securing his future at the club until summer 2008. O'Leary's future was in question, but Villa chairman Doug Ellis said he was happy to secure the deal. "David's record since his arrival in 2003 is excellent and he shares the board's amibitions in taking this club forwar…	1
Campese berates whingeing England Former Australian wing David Campese has told England to stop whingeing in the wake of their defeat to Ireland. England coach Andy Robinson lambasted referee Jonathan Kaplan for costing them the game after disallowing tries from Mark Cueto and Josh Lewsey. But Campese told BBC Sport: "Robinson is living up to England's reputation as whingeing Poms. "Stop going on…	1
Klinsmann issues Lehmann warning Germany coach Jurgen Klinsmann has warned goalkeeper Jens Lehmann he may have to quit Arsenal to keep his World Cup dreams alive. Lehmann is understudy to Oliver Kahn in the German squad, but has lost his place to Manuel Alumnia at Highbury. Klinsmann said: "It will be difficult for any of our players if he is not a first-choice at his club. "If Jens is not Arsena…	1
UK Athletics agrees new kit deal UK Athletics has agreed a new deal with adidas to supply Great Britain squads of all ages with their kit for the next four years. The German-based firm kitted out Team GB at the 2004 Olympics and has deals with 20 other national Olympic bodies. UK Athletics chief David Moorcroft said: "The Athens experience can now be extended to more major championships. "In the …	1
Tindall aiming to earn Lions spot Bath and England centre Mike Tindall believes he can make this summer's Lions tour, despite missing most of the season through injury. The World Cup winner has been out of action since December, having damaged both his shoulder and his foot. But Tindall, who recently signed for Bath's west-country rivals Gloucester, told Rugby Special he would be fit in time for …	1
Ferdinand casts doubt over Glazer Rio Ferdinand has said he is unsure of Malcolm Glazer's motives after the American billionaire launched a new offer to buy Manchester United. The club have confirmed that the Glazer Family Partnership have submitted proposals of a third bid. "A lot of people want the club's interest to be with people who have grown up with the club and have got its interests at h…	1
El Guerrouj targets cross country Double Olympic champion Hicham El Guerrouj is set to make a rare appearance at the World Cross Country Championships in France. But the Moroccan, who has not raced over cross country for 15 years, will not decide until two weeks before the event which starts on 19 March. "If I am to compete in it, it is only if I feel I can win," said the 30-year-old, who is reti…	1
Ireland 19-13 England Ireland consigned England to their third straight Six Nations defeat with a stirring victory at Lansdowne Road. A second-half try from captain Brian O'Driscoll and 14 points from Ronan O'Gara kept Ireland on track for their first Grand Slam since 1948. England scored first through Martin Corry but had "tries" from Mark Cueto and Josh Lewsey disallowed. Andy Robinson's men ha…	1
Ireland win eclipses refereeing 'errors' The International Rugby Board may have to step in to stop frustrated coaches and players from publicly haranguing referees when things go belly-up. It may have to go the whole way and have NFL-style video cameras all over the field, or slap the vociferous perpetrators over the knuckles. What the IRB does not want is a football scenario where the verbal sla…	1
Celtic unhappy over Bulgaria date Martin O'Neill hopes to block Stilian Petrov's call-up by Bulgaria during Celtic's busy festive programme. The Celtic manager does not view the friendly against Valenciana - a region of Spain - on 28 December as important. "I can't say I was overly pleased at the fixture being played just after Christmas," said O'Neill. "We will have to speak with the Bulgarian F…	1
Moya clinches Cup for Spain Spain won the Davis Cup for the second time in their history when Carlos Moya beat the USA's Andy Roddick in the fourth rubber in Seville. Moya won 6-2 7-6 (7-1) 7-6 (7-5) to give the hosts an unassailable 3-1 lead with only one singles rubber remaining. Roddick battled hard and had chances in the second set, but Moya's clay-court expertise proved the difference. Mardy…	1
Venus stunned by Farina Elia Venus Williams suffered a first-round defeat for the first time in four years at the Dubai Championships. Sylvia Farina Elia, who had lost all nine of her previous meetings with the American fifth seed, won 7-5 7-6 (8-6). Former Wimbledon champion Conchita Martinez and India's Sania Mirza, the oldest and youngest players in the draw, also reached the second round. Mar…	1
Johnson announces June retirement Former England captain Martin Johnson has announced he is to retire from rugby union at the end of the season. Johnson, who captained England to World Cup glory in 2003, will play his final match in June. Johnson won 84 England caps and quit Test rugby at the start of 2004, just two months after leading Sir Clive Woodward's team to victory in Sydney. The 34-year-…	1
Umaga ready for "fearsome" Lions All Blacks captain Tama Umaga has warned the British and Irish Lions will be his most fearsome opponents yet ahead of their summer tour. But Umaga, in England for Saturday's IRB Rugby Aid match, also backed New Zealand to win the three-Test series against the Lions. He told BBC Sport: "It's potentially the most fearsome line-up I've ever come up against. They're a…	1
Ferguson puts faith in youngsters Manchester United manager Sir Alex Ferguson said he has no regrets after his second-string side lost 3-0 away at Fenerbahce in the Champions League. Ferguson said: "The good thing about being manager is that you are in control of which team to pick. "I care about United, that's important, so while I am disappointed at the result I am not at the team I selected. "…	1
Minister digs in over doping row The Belgian sports minister at the centre of the Svetlana Kuznetsova doping row says he will not apologise for making allegations against her. Claude Eerdekens claims the US Open champion tested positive for ephedrine at an exhibition event last month. Criticised for making the announcement, he said: "I will never apologise. This product is banned and it's up to h…	1
Adriano's Chelsea link rejected Adriano's agent Gilmar Rinaldi has insisted that he has had no contact with Chelsea over the striker. Chelsea were reported to have made inquiries about Inter Milan's 22-year-old Brazilian star. Rinaldi told BBC Sport from Rio de Janeiro: "I can assure you that Chelsea have had no dealings whatsoever with either me or Adriano. "Parma and Real Madrid are interested …	1
Dawson set for new Wasps contract European champions Wasps are set to offer Matt Dawson a new deal. The 31-year-old World Cup winning scrum-half has impressed since joining the London side from Northampton this summer on a one-year contract. Wasps coach Warren Gatland told the Daily Mirror: "We have not yet offered Matt a new contract but we will be doing so. "I'm very happy with his contribution…	1
Henman to face Saulnier test British number one Tim Henman will face France's Cyril Saulnier in the first round of next week's Australian Open. Greg Rusedski, the British number two, is in the same quarter of the draw and could face Andy Roddick in the second round if he beats Swede Jonas Bjorkman. Local favourite Lleyton Hewitt will meet France's Arnaud Clement, while defending champion and worl…	1
Davenport dismantles young rival Top seed Lindsay Davenport booked her place in the last 16 of the Australian Open with a convincing 6-2 6-4 win over Nicole Vaidisova of the Czech Republic. The American had too much power for her 15-year-old opponent, breaking twice in the first set and once in the second. The German-born Vaidisova rallied well at times but was unable to find a way back after fal…	1
Scrum-half Williams rejoins Bath Bath have signed their former scrum-half Andy Williams on a short-term deal from the Neath-Swansea Ospreys. Wales international Williams, whose contract with the Welsh region was due to expire in June, has agreed a contract until the end of the season. With Martyn Wood's injury likely to keep him out until February, Bath need experienced back-up to Nick Walshe. Sa…	1
Thomas out of Six Nations Wales captain Gareth Thomas has been ruled out of the rest of the Six Nations with a broken thumb. The full-back will have surgery on Monday after fracturing his thumb in the 24-18 win over France on Saturday. But Welsh legend Phil Bennett insisted Wales can cope without Thomas as they chase a first Grand Slam in 27 years. Bennett told BBC Sport: "Such is the spirit in t…	1
Lewsey puzzle over disallowed try England's Josh Lewsey has claimed he was denied a late try in his side's Six Nations loss to Ireland. The Wasps wing insisted he grounded the ball when he was bundled over the line and said referee Jonathan Kaplan had made a wrong decision. "I'm positive I touched the ball down over the line," Lewsey told BBC Sport. "It certainly wasn't a turnover. "I was driven …	1
Leeds v Saracens (Fri) Headingley Friday, 25 February 2000 GMT The Tykes have brought in Newcastle prop Ed Kalman and Tom McGee from the Borders on loan while fly-half Craig McMullen has joined from Narbonne. Raphael Ibanez is named at hooker for Saracens in one of four changes. Simon Raiwalui and Ben Russell are also selected in the pack while Kevin Sorrell comes in at outside centre. - Friday's…	1
Dibaba breaks 5,000m world record Ethiopia's Tirunesh Dibaba set a new world record in winning the women's 5,000m at the Boston Indoor Games. Dibaba won in 14 minutes 32.93 seconds to erase the previous world indoor mark of 14:39.29 set by another Ethiopian, Berhane Adera, in Stuttgart last year. But compatriot Kenenisa Bekele's record hopes were dashed when he miscounted his laps in the men's 3,…	1
Melzer shocks Agassi in San Jose Second seed Andre Agassi suffered a comprehensive defeat by Jurgen Melzer in the quarter-finals of the SAP Open. Agassi was often bamboozled by the Austrian's drop shots in San Jose, losing 6-3 6-1. Defending champion and top seed Andy Roddick rallied to beat Sweden's Thomas Enqvist 3-6 7-6 (8-6) 7-5. But unseeded Cyril Saulnier beat the fourth seed Vincent Spadea…	1
Wilkinson return 'unlikely' Jonny Wilkinson looks set to miss the whole of the 2005 RBS Six Nations. England's World Cup-winning fly-half said last week he was hoping to recover from his latest injury in time to play some role in the championship. But Rob Andrew, coach of Wilkinson's club side Newcastle, said that with only two games left to play Wilkinson was unlikely to be fit in time. "It woul…	1
SFA awaits report over Mikoliunas The Scottish Football Association is awaiting referee Hugh Dallas's report before acting against Hearts winger Saulius Mikoliunas. Mikoliunas, 20, barged linesman Andy Davis, who had advised Dallas to award Rangers an injury-time penalty in Hearts's 2-1 defeat at Tynecastle. "He was sent off for violent conduct in the 90th minute but we don't know if he did somet…	1
Murray returns to Scotland fold Euan Murray has been named in the Scotland training squad after an eight-week ban, ahead of Saturday's Six Nations match with Ireland. The Glasgow forward's ban for stamping ended on 2 February. "I'm just happy to be back playing and be involved with the squad," said Murray on Monday. "Hopefully I can get a couple of games under my belt and I might have a chance of…	1
Rush future at Chester uncertain Ian Rush's future as Chester manager is uncertain after he and assistant Mark Aizlewood refused a severance package. Chester have won only two of their last 10 League games but Chairman Steve Vaughan claims he cannot afford to sack the 43-year-old Liverpool legend. Vaughan said: "I offered a financial settlement so they could resign with dignity but an obvious act…	1
Hewitt falls to Dent in Adelaide Lleyton Hewitt suffered a shock defeat to Taylor Dent in the quarter-finals of the Australian Hardcourt Championships in Adelaide on Friday. The top seed was a strong favourite for the title but went down 7-6 (7-4) 6-3 to the American. Dent will face Juan Ignacio Chela next after the fourth seed was too strong for Jurgen Melzer. Olivier Rochus beat third seed Nico…	1
Edu blasts Arsenal Arsenal's Brazilian midfielder Edu has hit out at the club for stalling over offering him a new contract. Edu's deal expires next summer and he has been linked with Spanish trio Real Madrid, Barcelona and Valencia. He told BBC Sport: "I'm not sure if I want to stay or not because the club have let the situation go on this far. "If they had really wanted to sign they should have…	1
Yeading face Newcastle in FA Cup Premiership side Newcastle United face a trip to Ryman Premier League leaders Yeading in the FA Cup third round. The game - arguably the highlight of the draw - is a potential money-spinner for non-League Yeading, who beat Slough in the second round. Conference side Exeter City, who knocked out Doncaster on Saturday, will travel to Old Trafford to meet holders Man…	1
Borders 19-20 Ulster Ulster clung on for a morale-boosting Celtic League win over bottom club Borders at Netherdale on Friday night. A late try by Borders substitute Jonny Weston had set up a dramatic finish, but the Scottish side could not complete the fightback. Ulster had led 20-6 with tries from Paul Steinmetz and Bryn Cunningham. But the Irish province failed to add to the tally in the secon…	1
Smith keen on Home series return Scotland manager Walter Smith has given his backing to the reinstatement of the Home International series. Such a plan is to be proposed by the new chief executive of the Northern Irish FA, Howard Wells, at the next meeting of the four home countries. The English FA has expressed doubt as to whether the fixtures could be accommodated at the end of each season. But…	1
FA probes crowd trouble The FA is to take action after trouble marred Wednesday's Carling Cup tie between Chelsea and West Ham. Police in riot gear were confronted by a section of the West Ham support after the match which the Blues won 1-0. Mateja Kezman, the scorer of Chelsea's goal, needed treatment on a head injury during the match after being hit by a missile, believed to be a coin. A spokes…	1
Wenger shock at Newcastle dip Arsenal manager Arsene Wenger has admitted he is at a loss to explain why Newcastle are languishing in the bottom half of the table. The Gunners travel to St James' Park on Wednesday, with Newcastle 14th in the Premiership after a troubled season. And Wenger said: "At the beginning of the season you would expect them to be fighting for the top four. "I don't know how…	1
Robinson answers critics England captain Jason Robinson has rubbished suggestions that the world champions are a team in decline. England were beaten 11-9 by Wales in their Six Nations opener in Cardiff last week and face current champions France at Twickenham on Sunday. Robinson said: "We are certainly not on the decline. You lose one game and it doesn't make you a bad team. "I have no doubt in …	1
Sociedad set to rescue Mladenovic Rangers are set to loan out-of-favour midfielder Dragan Mladenovic to Real Sociedad, despite the closure of the January transfer window. Sociedad have been given special permission by the Spanish FA to sign a player due to an injury crisis. Mladenovic will effectively replace former Rangers midfielder Mikel Arteta, who has been loaned to Everton. Sociedad say the…	1
Parry puts Gerrard 'above money' Listen to the full interview on Sport on Five and the BBC Sport website from 1900 GMT. But Parry, speaking exclusively to BBC Sport, also admits Gerrard, who has been constantly linked with Chelsea, will have the final say on his future. He told BBC Five Live: "Steven is above money. He is the future of Liverpool. "It doesn't matter if it's Â£30m, Â£40m or Â£50m, …	1
Arsenal through on penalties Arsenal win 4-2 on penalties The Spanish goalkeeper saved from Alan Quinn and Jon Harley as Arsenal sealed a quarter-final trip to Bolton with a 4-2 victory on penalties. Lauren, Patrick Vieira, Freddie Ljungberg and Ashley Cole scored for Arsenal, while Andy Gray and Phil Jagielka were on target for the Blades. Michael Tonge and Harley wasted chances for the underdog…	1
Fit-again Betsen in France squad France have brought flanker Serge Betsen back into their squad to face England at Twickenham on Sunday. But the player, who missed the victory over Scotland through injury, must attend a disciplinary hearing on Wednesday after being cited by Wasps. "Serge has a good case so we are confident he will play," said France coach Bernard Laporte. The inexperienced Nicola…	1
Celtic make late bid for Bellamy Newcastle striker Craig Bellamy is discussing a possible short-term loan move to Celtic, BBC Sport understands. The Welsh striker has rejected a move to Birmingham after falling out with Magpies manager Graeme Souness. The Toon boss vowed Bellamy would not play again after a bitter row over his exclusion for the game against Arsenal. Celtic are in no position to m…	1
Ferguson rues failure to cut gap Boss Sir Alex Ferguson was left ruing Manchester United's failure to close the gap on Chelsea, Everton and Arsenal after his side's 1-1 draw with Fulham. Premiership leaders Chelsea and the Gunners endured a 2-2 stalemate on Sunday, giving United the chance to make up some ground in the league. But Ferguson said: "I think what makes it so bad is that both our riva…	1
Wood - Ireland can win Grand Slam Former captain Keith Wood believes Ireland can win only their second Grand Slam - and first since 1948 - in this year's RBS Six Nations Championship. After claiming their first Triple Crown for 19 years last season, Wood tips his former team-mates to go one better. "Things have been building up over the past few years and I think this is the year for Ireland," he…	1
Desailly backs Blues revenge trip Marcel Desailly insists there is no chance of history repeating itself when Chelsea take on Barcelona on Wednesday. The French star was part of the Chelsea side crushed 5-1 at the Nou Camp in the Champions League quarter-final second leg in 2000. "Things will be totally different this time," he told BBC Sport. "Now everyone knows about Chelsea and is a little bit…	1
Wales get Williams fitness boost Wales are hopeful that openside flanker Martyn Williams could be fit for Saturday's RBS 6 Nations championship opener against England in Cardiff. Williams was expected to miss the match with a disc problem in his neck, but has been making a speedy recovery. "He will have tests in the next 48 hours and we are pretty optimistic he is getting there," Wales' team phys…	1
Vickery upbeat about arm injury England prop Phil Vickery is staying positive despite a broken arm ruling him out of the RBS Six Nations. The 28-year-old fractured the radius in his right forearm during Gloucester's 17-16 win over Bath on Saturday. He will undergo an operation on Monday and is expected to be out for at least six weeks. He said: "This isn't an injury that will stop me from working…	1
Dallaglio eyeing Lions tour place Former England captain Lawrence Dallaglio still harbours hopes of a place on the British and Irish Lions tour to New Zealand. Lions coach Sir Clive Woodward has made it clear he will pick his squad to tour next summer based on form shown in the Six Nations championship. But Dallaglio, who called time on England earlier this year, said: "I assure you I wouldn't le…	1
Highbury tunnel players in clear The Football Association has said it will not be bringing charges over the tunnel incident prior to the Arsenal and Manchester United game. Arsenal's Patrick Vieira had earlier denied accusations that he threatened Gary Neville before the 4-2 defeat. Vieira also clashed with opposing skipper Roy Keane and referee Graham Poll had to separate them. "The referee has …	1
Collins appeals against drugs ban Sprinter Michelle Collins has lodged an appeal against her eight-year doping ban with the North American Court of Arbitration for Sport (CAS). The 33-year-old received the ban last month as a result of her connection to the federal inquiry into the Balco doping scandal. She is the first athlete to be banned without a positive drugs test or an admission of drugs u…	1
Jones happy with Henson heroics Wales fly-half Stephen Jones admitted he was happy to hand Gavin Henson responsibility for taking the match-winning kick against England. Jones had missed three earlier shots at goal when Wales, 9-8 down, were awarded a long-range penalty with four minutes left in Cardiff. "I knew the percentages of Gavin reaching it were far higher than me," Jones said. "When he s…	1
Davenport hits out at Wimbledon World number one Lindsay Davenport has criticised Wimbledon over the issue of equal prize money for women. Reacting to a disputed comment by All England Club chairman Tim Phillips, the American said: "I think it is highly insulting if prize money is taken away. "Somebody, I think it was Mr Phillips, said they won't have money for flowers at Wimbledon. That's insult…	1
Radcliffe will compete in London Paula Radcliffe will compete in the Flora London Marathon this year after deciding her schedule for 2005. The 31-year-old won the race in 2002 on her marathon debut, defended her title 12 months later and will now seek a third title in the 17 April race. "It doesn't get any better than this for the 25th anniversary," said race director David Bedford. "After announ…	1
Chelsea clinch cup in extra-time (after extra-time - score at 90 mins 1-1) John Arne Riise volleyed Liverpool ahead after 45 seconds but Steven Gerrard scored a 79th-minute own goal. Blues boss Jose Mourinho was sent off for taunting Liverpool fans after the goal and he watched on television as his side went on to win the game. Drogba and Kezman scored from close range before Antonio Nunez's head…	1
Fuming Robinson blasts officials England coach Andy Robinson said he was "livid" after his side were denied two tries in Sunday's 19-13 Six Nations loss to Ireland in Dublin. Mark Cueto's first-half effort was ruled out for offside before the referee spurned TV replays when England crashed over in the dying minutes. "[I'm] absolutely spitting. I'm livid. There's two tries we've been cost," Robins…	1
IAAF to rule on Greek sprint pair Greek sprinters Kostas Kenteris and Katerina Thanou are expected to find out on Wednesday if they will be banned for missing drugs tests this summer. The International Association of Athletics Federations (IAAF) council held a conference call on Tuesday and are set to announce their decision. Kenteris and Thanou could be suspended for up to two years. The duo wit…	1
Worcester v Sale (Fri) Sixways Friday, 25 February 2000 GMT They make just one change, with Tim Collier replacing Phil Murphy in the second row. In contrast, Sale are missing 14 players due to a combination of international call-ups and injuries. John Payne and Chris Rhys Jones come into the centres while scrum-half Richard Wigglesworth looks set to play on the wing. Delport; Pieters, Rasmussen, …	1
Roddick into San Jose final Andy Roddick will play Cyril Saulnier in the final of the SAP Open in San Jose on Sunday. The American top seed and defending champion overcame Germany's Tommy Haas, the third seed, 7-6 (7-3) 6-3. And Saulnier survived an injury scare in his semi-final with seventh-seeded Austrian Jurgen Melzer. The Frenchman twisted his ankle early in the second set but overcame Melze…	1
Isinbayeva heads for Birmingham Olympic pole vault champion Yelena Isinbayeva has confirmed she will take part in the 2005 Norwich Union Grand Prix in Birmingham on 18 February. "Everybody knows how much I enjoy competing in Britain. I always seem to break records there," said Isinbayeva. "As Olympic champion there will be more attention on me this year, but hopefully I can respond with another r…	1
O'Sullivan keeps his powder dry When you are gunning for glory and ultimate success keeping the gunpowder dry is essential. Ireland coach Eddie O'Sullivan appears to have done that quite successfully in the run-up to this season's Six Nations Championship. He decreed after the 2003 World Cup that players should have a decent conditioning period during the year. That became a reality at the end of…	1
Arnesen denies rift with Santini Tottenham sporting director Frank Arnesen has denied that coach Jacques Santini resigned because of a clash of personalities at White Hart Lane. There had been newspaper speculation that Santini had felt undermined by Arnesen's role at the club. "It is absolutely not true," Arnesen told BBC Radio Five Live. "There is only one thing that made him resign and that is…	1
England 17-18 France England suffered an eighth defeat in 11 Tests as scrum-half Dimitri Yachvili booted France to victory at Twickenham. Two converted tries from Olly Barkley and Josh Lewsey helped the world champions to a 17-6 half-time lead. But Charlie Hodgson and Barkley missed six penalties between them, while Yachvili landed six for France to put the visitors in front. England could have w…	1
Tottenham bid &#163;8m for Forest duo Nottingham Forest have confirmed they have received an Â£8m bid from Tottenham for Andy Reid and Michael Dawson. Reid rejected a move to Southampton after Forest accepted a cash-plus-players offer while Spurs had made previous bids for the 22-year-old. Spurs had also made an undisclosed offer for 21-year-old defender Dawson. Forest chief executive Mark Arthur…	1
Balco case trial date pushed back The trial date for the Bay Area Laboratory Cooperative (Balco) steroid distribution case has been postponed. US judge Susan Illston pushed back a preliminary evidentiary hearing - which was due to take place on Wednesday - until 6 June. No official trial date has been set but it is expected to begin in September. Balco founder Victor Conte along with James Valent…	1
Hearts 2-1 Livingston Hearts wrapped up their Scottish Cup quarter-final tie against Livingston with two goals in the first 10 minutes. Lee Miller scored inside the opening 60 seconds, heading over Colin Meldrum and into the net from a Jamie McAllister free kick. McAllister himself scored the second when he met Saul Mikoliunas' cross at the back post to put the game beyond the visitors. Craig Eas…	1
Greek sprinters suspended by IAAF Greek sprinters Kostas Kenteris and Katerina Thanou have been suspended after failing to take drugs tests before the Athens Olympics. Athletics' ruling body the IAAF said explanations from the pair and their former coach as to why they missed the tests were "unacceptable". It added that Kenteris and Thanou had been "provisionally suspended pending the resolution …	1
Holmes is hit by hamstring injury Kelly Holmes has been forced out of this weekend's European Indoor Athletics Championships after picking up a hamstring injury during training. The double Olympic champion said: "I am very disappointed that I have been forced to withdraw. "I can hardly walk at the moment and I won't be able to do any running for two or three weeks although I'll be keeping fit as …	1
Moya emotional after Davis Cup win Carlos Moya described Spain's Davis Cup victory as the highlight of his career after he beat Andy Roddick to end the USA's challenge in Seville. Moya made up for missing Spain's 2000 victory through injury by beating Roddick 6-2 7-6 (7-1) 7-6 (7-5) to give the hosts an unassailable 3-1 lead. "I have woken up so many nights dreaming of this day," said Moya. "All …	1
Iranian misses Israel match Iranian striker Vahid Hashemian will not travel to Israel for Bayern Munich's Champions League match against Maccabi Tel Aviv on Wednesday. The German club said the player had pulled out because of a back injury. Iran refuses to recognise Israel's right to exist and does not allow its citizens to travel to the country. A Bayern spokesman said on Monday that the decisio…	1
Keegan hails comeback king Fowler Manchester City boss Kevin Keegan has praised striker Robbie Fowler for his landmark return to form. The 29-year-old, out of favour at City earlier this season, took his Premiership goal tally past 150 with a brace in Monday's 3-2 win at Norwich. "He is still a quality player and knows where the net is - we have just got to supply him with ammunition and, in the …	1
Almagro continues Spanish surge Unseeded Nicolas Almagro became the fifth Spaniard to reach the last eight at the Buenos Aires Open, ousting eighth seed Mariano Zabaleta. He showed admirable resolve to win a rain-affected match 6-7 6-4 6-4. Compatriot and seventh seed Rafael Nadal also reached the last eight, beating Italian Potito Starace 6-1 6-3. Nadal, playing in the outdoor clay event for the…	1
Gebrselassie in London triple bid Double Olympic 10,000m champion Haile Gebrselassie will race in the London Marathon for the next three years. The Ethiopian legend won Sunday's Almeria half-marathon in Spain on his return from an operation on his Achilles tendon. He was third in London in 2002 in his first serious attempt at the marathon. "It is a coup for us to secure Haile's presence for the n…	1
Collins calls for Chambers return World 100m champion Kim Collins says suspended sprinter Dwain Chambers should be allowed to compete in the Olympics again. Chambers was banned for two years after testing positive for the anabolic steroid THG and his suspension runs out in November this year. But Collins says the British Olympic Association should reverse the decision to ban him from the Olympics…	1
Dementieva prevails in Hong Kong Elena Dementieva swept aside defending champion Venus Williams 6-3 6-2 to win Hong Kong's Champions Challenge event. The Russian, ranked sixth in the world, broke Williams three times in the first set, while losing her service once. Williams saved three championship points before losing the match at the Victoria Park tennis court. "It's really a great start to the…	1
Johnson uncertain about Euro bid Jade Johnson is undecided about whether to contest next month's European Indoor Championships in Madrid despite winning the AAAs long jump title on Saturday. The 24-year-old delivered a personal best of 6.50m to win the European trials but had to wait until her final jump after four failures. "I don't want to go if I am not going to get a medal," said Johnson. "I …	1
Chelsea hold Arsenal A gripping game between Arsenal and Chelsea ended with the honours finishing even at Highbury. Thierry Henry produced a sublime strike to put Arsenal ahead but John Terry levelled with a powerful header. Henry's quickly-taken free-kick put Arsenal back in front but Eidur Gudjohnsen equalised with a header from William Gallas' knockback. Henry missed a golden chance when he bl…	1
London hope over Chepkemei London Marathon organisers are hoping that banned athlete Susan Chepkemei will still take part in this year's race on 17 April. Chepkemei was suspended from all competition until the end of the year by Athletics Kenya after failing to report to a national training camp. "We are watching it closely," said London race director David Bedford. "There is a long way to go bef…	1
Kerr frustrated at victory margin Republic of Ireland manager Brian Kerr admitted he was frustrated his side did not score more than one goal in their friendly win over Croatia. Robbie Keane took his Republic record to 24 with a first-half goal which proved enough for victory. "We had more good chances. It is just a shame we did not take them against such a technically gifted team," said Kerr. "B…	1
Owen set for skipper role Wales number eight Michael Owen says replacing Gareth Thomas as Wales' captain will be straightforward because of the leadership quality in the squad. "You dream about playing for Wales, but it never enters your head that you will one day captain your country," he said. "It's an easy job really because there are so many experienced players in the side, but it will be a m…	1
Roche 'turns down Federer offer' Australian tennis coach Tony Roche has turned down an approach from Roger Federer to be the world number one's new full-time coach, say reports. Melbourne's Herald-Sun said Roche, troubled by a hip complaint, did not want to travel full-time again. However, Roche is happy to work with the Swiss star on a casual basis and is helping him prepare for next month's def…	1
Time to get tough on friendlies? For an international manager, a friendly provides an important opportunity to work with your players. The only problem is that the game itself can often be a farce. Some people have been saying it would be better to get the players together for the week, and do away with the 90 minutes at the end. I would say it's 50-50 whether you should have these games or not, …	1
Radcliffe enjoys winning comeback Paula Radcliffe made a triumphant return to competitive running with victory in the New York Marathon. The Briton, running for the first time since dropping out of the Olympic marathon and 10,000m, held off Kenyan Susan Chepkemei in a thrilling finish. The pair were locked together for the last few miles before Radcliffe finally sprinted clear to win in two hours…	1
Davenport puts retirement on hold Lindsay Davenport has put any talk of retirement on hold after having a largely injury-free 2004 campaign. The 28-year-old world number one had said that she would quit at the end of last year, but after a successful season she has had a change of heart. "Finally I felt I put myself in a position to try and win Grand Slams again," said Davenport. "It would be tou…	1
Prodigy Monfils blows away Gaudio French prodigy Gael Monfils underlined his huge promise by beating French Open champion Gaston Gaudio 6-4 7-6 (7-4) in the first round of the Qatar Open. The 18-year-old wild card won three of the four junior Grand Slam events last year, including Wimbledon. Fabrice Santoro, the 2000 champion, beat Sweden's Thomas Johansson 6-4 6-2 but fourth seed Mikhail Youzhny…	1
Murray to make Cup history Andrew Murray will become Britain's youngest-ever Davis Cup player after it was confirmed he will play in the doubles against Israel on Saturday. The 17-year-old will play alongside fellow debutant David Sherwood against Israel's Jonathan Erlich and Andy Ram. Murray will eclipse the record set by Roger Becker back in 1952. Greg Rusedski takes Tim Henman's place as first…	1
Bosvelt optimistic over new deal Manchester City's Paul Bosvelt will find out "within a month" whether he is to be offered a new one-year deal. The 34-year-old Dutch midfielder is out of contract in the summer and, although his age may count against him, he feels he can play on for another season. "I told the club I would like to stay for one more year. They promised me an answer within the next …	1
Kenya lift Chepkemei's suspension Kenya's athletics body has reversed a ban on marathon runner Susan Chepkemei after she made an official apology. Athletics Kenya (AK) had suspended the two-time London Marathon runner-up for failing to turn up to a cross-country team training camp in Embu. "We have withdrawn the ban. Chepkemei has given a reason for her absence," said AK chief Isaiah Kiplagat. "S…	1
Mourinho to escape FA charge Chelsea boss Jose Mourinho will not face any Football Association action over the comments he made after their Carling Cup tie with Manchester United. Mourinho intimated that United boss Sir Alex Ferguson influenced referee Neale Barry after the duo walked down the tunnel together at half-time. But an FA spokesman told BBC Sport: "We are not taking action over Mourinh…	1
Hewitt falls to Dent Lleyton Hewitt suffered a shock defeat to Taylor Dent in the quarter-finals of the Australian Hardcourt Championships in Adelaide on Friday. The top seed was a strong favourite for the title but went down 7-6 (7-4) 6-3 to the American. Dent will face Juan Ignacio Chela next after the fourth seed was too strong for Jurgen Melzer. Olivier Rochus beat third seed Nicolas Kiefer 6…	1
Ireland 17-12 South Africa Ronan O'Gara scored all Ireland's points as the home side claimed only their second ever win over South Africa on an emotional day at Lansdowne Road. O'Gara's first-half try, poached after a quick tap-penalty, helped the Irish to a 8-3 lead at half-time. Three further O'Gara penalties extended Ireland's lead to 17-6 as the game entered the final quarter. Two Percy Montg…	1
Sydney return for Henin-Hardenne Olympic champion Justine Henin-Hardenne will return to action in January's Sydney International tournament. The Belgian has not competed since losing her top world ranking at the US Open in September, where she was beaten in the fourth round by Nadia Petrova. She took time out to shake off a virus but will defend her titles in Sydney and at the Australian Open. Wo…	1
Ferguson hails Man Utd's resolve Manchester United's Alex Ferguson has praised his players' gutsy performance in the 1-0 win at Aston Villa. "That was our hardest away game of the season and it was a fantastic game of football, end-to-end with lots of good passing," said the Old Trafford boss. "We showed lots of character and guts and we weren't going to lose. "I look at that fixture and think we…	1
Harinordoquy suffers France axe Number eight Imanol Harinordoquy has been dropped from France's squad for the Six Nations match with Ireland in Dublin on 12 March. Harinordoquy was a second-half replacement in last Saturday's 24-18 defeat to Wales. Bourgoin lock Pascal Pape, who has recovered from a sprained ankle, returns to the 22-man squad. Wing Cedric Heymans and Ludovic Valbon come in for Au…	1
Pountney handed ban and fine Northampton coach Budge Pountney has been fined Â£2,000 and banned from match-day coaching for six weeks for calling a referee "a disgrace". Pountney was found guilty of bringing the game into disrepute at a Rugby Football Union disciplinary hearing in London on Thursday night. Pountney criticised referee Steve Lander's performance in Northampton's defeat by Saracens …	1
Reds sink 10-man Magpies Titus Bramble's own goal put Liverpool on the comeback trail as injury-hit Newcastle were well beaten at Anfield. Patrick Kluivert's close-range finish put Newcastle ahead after 31 minutes, but they were pegged back as Bramble headed in Steven Gerrard's corner. Neil Mellor gave Liverpool the lead before half-time from Milan Baros' pass before the Czech added a third after…	1
Yachvili savours France comeback France scrum-half Dimitri Yachvili praised his team after they fought back to beat England 18-17 in the Six Nations clash at Twickenham. Yachvili kicked all of France's points as they staged a second-half revival. "We didn't play last week against Scotland and we didn't play in the first half against England," he said. "But we're very proud to beat England at Twic…	1
QPR keeper Day heads for Preston Queens Park Rangers keeper Chris Day is set to join Preston on a month's loan. Day has been displaced by the arrival of Simon Royce, who is in his second month on loan from Charlton. QPR have also signed Italian Generoso Rossi. R's manager Ian Holloway said: "Some might say it's a risk as he can't be recalled during that month and Simon Royce can now be recalled b…	1
Moyes U-turn on Beattie dismissal Everton manager David Moyes will discipline striker James Beattie after all for his headbutt on Chelsea defender William Gallas. The Scot initially defended Beattie, whose dismissal put Everton on the back foot in a game they ultimately lost 1-0, saying Gallas overreacted. But he has had a rethink after looking over the video evidence again. He said: "I believe t…	1
McCall earns Tannadice reprieve Dundee United manager Ian McCall has won a reprieve from the sack, with chairman Eddie Thompson calling for an end to speculation over his future. It is understood that McCall would have been sacked if Sheffield Wednesday manager Paul Sturrock had been willing to return to Tannadice. But Sturrock has distanced himself from the position. "We're in a difficult situat…	1
Owen determined to stay in Madrid England forward Michael Owen has told the BBC he is happy in Spain and has no plans to quit Real Madrid to return to the Premiership in the near future. But the 25-year-old, who has spent much of his time coming off the bench in La Liga, did not rule out a return to the Premiership at some stage. "I'm pleased with the start I've made here," he told BBC Radio Five…	1
Castaignede fires Laporte warning Former France fly-half Thomas Castaignede has warned the pressure is mounting on coach Bernard Laporte following their defeat by Wales. France suffered a shock loss against the Welsh at the weekend after looking on course for an easy win. Castaignede told BBC Sport: "The pressure is big on Laporte after a huge loss to New Zealand, a slim win over Scotland and a m…	1
Beckham relief as Real go through David Beckham expressed his relief at Real Madrid's passage to the Champions League knockout phase. After Real's 3-0 win at Roma, the England skipper admitted another season of under-achievement would not be tolerated at the Bernabeu stadium. Beckham said: "It's expected of Madrid to get through, but it's a relief for the club and players to have won. "We lost mo…	1
Souness backs Smith for Scotland Graeme Souness believes Walter Smith would be the perfect choice to succeed Berti Vogts as Scotland manager. Souness's former assistant at Rangers is hot favourite to take over from Vogts, who resigned on Monday. "Walter is most definitely the ideal candidate for that job. He'd be perfect for it," Souness told BBC Sport. The Scottish Football Association has appoi…	1
Vickery out of Six Nations England tight-head prop Phil Vickery has been ruled out of the rest of the 2005 RBS Six Nations after breaking a bone in his right forearm. Vickery was injured as his club side, Gloucester, beat Bath 17-16 in the West country derby on Saturday. He could be joined on the sidelines by Bath centre Olly Barkley, who sat out the derby due to a leg injury. Barkley will have a…	1
Mansfield 0-1 Leyton Orient An second-half goal from Andy Scott condemned Mansfield to a ninth successive game without a win. Early in the second half Wayne Carlisle's cross was met by Scott and he blasted the ball home from just outside the penalty area. As Orient chased a second, Mansfield had to clear Alan White's header off the line and Kevin Pilkington saved well from Michael Simpson. By the…	1
Legendary Dutch boss Michels dies Legendary Dutch coach Rinus Michels, the man credited with developing "total football", has died aged 77. Referred to in the Netherlands as "the General", Michels led the Dutch at the 1974 World Cup - when they reached the final only to lose 2-1 to Germany. However, he guided his side to the 1988 European Championship title with a 2-0 win over the Soviet Union in…	1
IAAF awaits Greek pair's response Kostas Kenteris and Katerina Thanou are yet to respond to doping charges from the International Association of Athletics Federations (IAAF). The Greek pair were charged after missing a series of routine drugs tests in Tel Aviv, Chicago and Athens. They have until midnight on 16 December and an IAAF spokesman said: "We're sure their responses are on their way." If…	1
Kuznetsova 'failed a drugs test' US Open champion Svetlana Kuznetsova has tested positive for a banned drug, according to Belgian authorities. Belgian sports minister Claude Eerdekens said that the Russian world number five tested positive for the stimulant ephedrine on 19 December. Kuznetsova was playing in an exhibition event in Charleroi at the time. Eerdekens said: "There is a problem. Ephedr…	1
Corry backs skipper Robinson England forward Martin Corry says Jason Robinson is the right man to lead the national team back to winning ways. After losses to Wales and France, critics have started to wonder whether Robinson can captain from full-back. But Corry has backed Robinson, who was given the role after the injury to fly-half Jonny Wilkinson, ahead of this weekend's trip to Ireland. "Jaso…	1
Llewellyn plans Wales retirement Wales record cap holder Gareth Llewellyn will retire from Test rugby at the end of the Six Nations. The veteran lock, who is 36 at the end of February, told BBC Wales Scrum V that it is time for him to bring down the curtain on his 92-cap Wales career. Llewellyn is on a one-season deal with French club side Narbonne, but said he may consider retiring from all rugb…	1
Kenyon denies Robben Barca return Chelsea chief executive Peter Kenyon has played down reports that Arjen Robben will return for the Champions League match against Barcelona. "He's been responding well to treatment and started running on Friday, but we'll have to wait and see," he told BBC Five Live's Sportsweek. "We're looking to getting him back as soon as possible, but he'll be back when it's …	1
Lions blow to World Cup stars British and Irish Lions coach Clive Woodward says he is unlikely to select any players not involved in next year's RBS Six Nations Championship. World Cup winners Lawrence Dallaglio, Neil Back and Martin Johnson had all been thought to be in the frame for next summer's tour to New Zealand. "I don't think you can ever say never," said Woodward. "But I would have to ha…	1
TV calls after Carroll error Spurs boss Martin Jol said his team were "robbed" at Manchester United after Pedro Mendes' shot clearly crossed the line but was not given. "The referee is already wearing an earpiece so why can't we just stop the game and get the decision right," said Jol after the 0-0 draw. "But at the end of the day it's so obvious that Pedro's shot was over the line it's incredibl…	1
Ireland 21-19 Argentina An injury-time dropped goal by Ronan O'Gara stole victory for Ireland from underneath the noses of Argentina at Lansdowne Road on Saturday. O'Gara kicked all of Ireland's points, with two dropped goals and five penalties, to give the home side a 100% record in their autumn internationals. An impressive Argentina appeared in control until the dying seconds. The Pumas shocke…	1
Redknapp's Saints face Pompey tie New Southampton manager Harry Redknapp faces an immediate reunion with his old club Portsmouth after they were drawn together in the FA Cup fourth round. Exeter City face a home tie against Middlesbrough if they can see off holders Manchester United in a replay. Oldham's reward for beating Manchester City is a home tie with Bolton, while Yeovil will be away to Ch…	1
Poll explains free-kick decision Referee Graham Poll said he applied the laws of the game in allowing Arsenal striker Thierry Henry's free-kick in Sunday's 2-2 draw with Chelsea. Keeper Petr Cech was organising his defensive wall when Henry's quick free-kick flew in, which angered Chelsea. "The whistle doesn't need to be blown. I asked Henry 'do you want a wall?'. He said 'can I take it please?' …	1
IAAF launches fight against drugs The IAAF - athletics' world governing body - has met anti-doping officials, coaches and athletes to co-ordinate the fight against drugs in sport. Two task forces have been set up to examine doping and nutrition issues. It was also agreed that a programme to "de-mystify" the issue to athletes, the public and the media was a priority. "Nothing was decided to change…	1
Chepkemei joins Edinburgh line-up Susan Chepkemei has decided she is fit enough to run in next month's Great Edinburgh International Cross Country. The Kenyan was initially unsure if she would have recovered from her gruelling tussle with Paula Radcliffe in the New York Marathon in time to compete. But she has declared herself up to the task and joins a field headed by World cross country champio…	1
Digital UK driven by net and TV The UK's adoption of digital TV and broadband has helped make it the fourth most digitally-savvy nation in Europe, according a report by Jupiter Research. But the UK still lags in terms of broadband speeds compared to others. The most digitally sophisticated Europeans, in terms of use of digital goods such as mobiles, TV, net and cameras, are the Scandinavians. Abo…	2
Bond game fails to shake or stir For gaming fans, the word GoldenEye evokes excited memories not only of the James Bond revival flick of 1995, but also the classic shoot-em-up that accompanied it and left N64 owners glued to their consoles for many an hour. Adopting that hallowed title somewhat backfires on this new game, for it fails to deliver on the promise of its name and struggles to generat…	2
US top of supercomputing charts The US has pushed Japan off the top of the supercomputing chart with IBM's prototype Blue Gene/L machine. It is being assembled for the Lawrence Livermore National Laboratory, under the US Department of Energy. IBM test results show that Blue Gene/L has managed speeds of 70.72 teraflops. The previous top machine, Japan's NEC Earth Simulator, clocked up 35.86. The T…	2
Text message record smashed again UK mobile owners continue to break records with their text messaging, with latest figures showing that 26 billion texts were sent in total in 2004. The figures collected by the Mobile Data Association (MDA) showed that 2.4 billion were fired off in December alone, the highest monthly total ever. That was 26% more than in December 2003. The records even surpassed …	2
US woman sues over ink cartridges A US woman is suing Hewlett Packard (HP), saying its printer ink cartridges are secretly programmed to expire on a certain date. The unnamed woman from Georgia says that a chip inside the cartridge tells the printer that it needs re-filling even when it does not. The lawsuit seeks to represent anyone in the US who has purchased an HP inkjet printer since February…	2
EA to take on film and TV giants Video game giant Electronic Arts (EA) says it wants to become the biggest entertainment firm in the world. The US firm says it wants to compete with companies such as Disney and will only achieve this by making games appeal to mainstream audiences. EA publishes blockbuster titles such as Fifa and John Madden, as well as video game versions of movies such as Harry …	2
The gaming world in 2005 If you have finished Doom 3, Half Life 2 and Halo 2, don't worry. There's a host of gaming gems set for release in 2005. WORLD OF WARCRAFT The US reception to this game from developers Blizzard has been hugely enthusiastic, with the title topping its competitors in the area of life-eating, high-fantasy, massively multiplayer role-player gaming. Solid, diverse, accessible …	2
Broadband in the UK growing fast High-speed net connections in the UK are proving more popular than ever. BT reports that more people signed up for broadband in the last three months than in any other quarter. The 600,000 connections take the total number of people in the UK signing up for broadband from BT to almost 3.3 million. Nationally more than 5 million browse the net via broadband. Britai…	2
Nintendo DS makes its Euro debut Nintendo's DS handheld game console has officially gone on sale in Europe. Many stores around the UK opened at midnight to let keen gamers get their hands on the device. The two-screen clamshell gadget costs Â£99 (149 euros) and 15 games are available for it at launch, some featuring well-known characters such as Super Mario and Rayman. The DS spearheads Nintendo'…	2
Half of UK's mobiles 'go online' Multimedia mobile phones are finally showing signs of taking off, with more Britons using them to go online. Figures from industry monitor, the Mobile Data Association (MDA), show the number of phones with GPRS and MMS technology has doubled since last year. GPRS lets people browse the web, access news services, mobile music and other applications like mobile chat…	2
Slimmer PlayStation triple sales Sony PlayStation 2's slimmer shape has proved popular with UK gamers, with 50,000 sold in its first week on sale. Sales have tripled since launch, outstripping Microsoft's Xbox, said market analysts Chart-Track. The numbers were also boosted by the release of the PS2-only game Grand Theft Auto: San Andreas. The title broke the UK sales record for video games in it…	2
How to make a gigapixel picture The largest digital panoramic photo in the world has been created by researchers in the Netherlands. The finished image is 2.5 billion pixels in size - making it about 500 times the resolution of images produced by good consumer digital cameras. The huge image of Delft was created by stitching together 600 single snaps of the Dutch city taken at a fixed spot. If pr…	2
Net regulation 'still possible' The blurring of boundaries between TV and the internet raises questions of regulation, watchdog Ofcom has said. Content on TV and the internet is set to move closer this year as TV-quality video online becomes a norm. At a debate in Westminster, the net industry considered the options. Lord Currie, chairman of super-regulator Ofcom, told the panel that protecting a…	2
Video phone help for deaf people Deaf people who prefer to communicate using British Sign Language (BSL) could soon be having their phone conversations relayed using webcams or videophones and an interpreter. The Video Relay Service is being piloted by the Royal National Institute for Deaf People (RNID), but the organisation says unless the service is provided at the same rate as voice calls it w…	2
Concerns over Windows ATMs Cash machine networks could soon be more susceptible to computer viruses, a security firm has warned. The warning is being issued because many banks are starting to use the Windows operating system in machines. Already there have been four incidents in which Windows viruses have disrupted networks of cash machines running the Microsoft operating system. But banking expe…	2
Cabs collect mountain of mobiles Gadgets are cheaper, smaller and more common than ever. But that just means we are more likely to lose them. In London alone over the past six months more than 63,000 mobile phones have been left in the back of black cabs, according to a survey. That works out at about three phones per cab. Over the same period almost 5,000 laptops and 5,800 PDAs such as Palms and…	2
Mobiles rack up 20 years of use Mobile phones in the UK are celebrating their 20th anniversary this weekend. Britain's first mobile phone call was made across the Vodafone network on 1 January 1985 by veteran comedian Ernie Wise. In the 20 years since that day, mobile phones have become an integral part of modern life and now almost 90% of Britons own a handset. Mobiles have become so popular tha…	2
Halo fans' hope for sequel Xbox video game Halo 2 has been released in the US on 9 November, with a UK release two days later. Why is the game among the most anticipated of all time? Halo is considered by many video game pundits to be one of the finest examples of interactive entertainment ever produced and more than 1.5 million people worldwide have pre-ordered the sequel. A science fiction epic…	2
When technology gets personal In 2020, whipping out your mobile phone to make a call will be quaintly pass&#233;. By then phones will be printed directly on to wrists, or other parts of the body, says Ian Pearson, BT's resident futurologist. It's all part of what's known as a "pervasive ambient world", where "chips are everywhere". Mr Pearson does not have a crystal ball. His job is to formulate …	2
Britons fed up with net service A survey conducted by PC Pro Magazine has revealed that many Britons are unhappy with their internet service. They are fed up with slow speeds, high prices and the level of customer service they receive. 17% of readers have switched suppliers and a further 16% are considering changing in the near future. It is particularly bad news for BT, the UK's biggest internet…	2
Gadgets galore on show at fair The 2005 Consumer Electronics Show in Las Vegas is a geek's paradise with more than 50,000 new gadgets and technologies launched during the four-day event. Top gadgets at the show are highlighted in the Innovations Showcase, which recognises some of the hottest developments in consumer electronics. The BBC News website took an early pre-show look at some of those te…	2
Anti-tremor mouse stops PC shakes A special adaptor that helps people with hand tremors control a computer mouse more easily has been developed. The device uses similar "steady cam" technology found in camcorders to filter out shaking hand movements. People with hand tremors find it hard to use conventional mice for simple computer tasks because of the erratic movements of the cursor on the scree…	2
Mobile music challenges 'iPod age' Nokia and Microsoft have agreed a deal to work on delivery of music to handsets, while Sony Ericsson has unveiled its phone Walkman and Motorola is working on an iTunes phone. Can mobile phones replace the MP3 player in your pocket? The music download market has been growing steadily since record firms embraced digital distribution. Ease of use, relative low pri…	2
Security warning over 'FBI virus' The US Federal Bureau of Investigation is warning that a computer virus is being spread via e-mails that purport to be from the FBI. The e-mails show that they have come from an fbi.gov address and tell recipients that they have accessed illegal websites. The messages warn that their internet use has been monitored by the FBI's Internet Fraud Complaint Center. An…	2
Local net TV takes off in Austria An Austrian village is testing technology that could represent the future of television. The people of Engerwitzdorf are filming, editing and producing their own regional news channel. The channel covers local politics, sports, events and anything that residents want to film and are prepared to upload for others to watch on PCs. The pilot has been so successful t…	2
Piero gives rugby perspective BBC Sport unveils its new analysis tool Piero at the Wales v England rugby union match on Saturday. But what does it do and how does it work? Picture the scene - Wales are camped on the England line in the dying seconds of the Six Nations' opening match. A ball is flung out to winger Shane Williams who crosses to score the winning try for Wales. But the England playe…	2
Gates opens biggest gadget fair Bill Gates has opened the Consumer Electronics Show (CES) in Las Vegas, saying that gadgets are working together more to help people manage multimedia content around the home and on the move. Mr Gates made no announcement about the next generation Xbox games console, which many gadget lovers had been hoping for. About 120,000 people are expected to attend the trade…	2
Apple attacked over sources row Civil liberties group the Electronic Frontier Foundation (EFF) has joined a legal fight between three US online journalists and Apple. Apple wants the reporters to reveal 20 sources used for stories which leaked information about forthcoming products, including the Mac Mini. The EFF, representing the reporters, has asked California's Superior court to stop Apple pu…	2
No half measures with Half-Life 2 Could Half-Life 2 possibly live up to the hype? After almost two years of tantalising previews and infuriating delays it's safe to say that this is the most highly-anticipated computer game of all time. Fortunately, it doesn't merely live up to its promise, but exceeds it. No-one who plays the finished product will wonder why it took so long. The impression is of…	2
Moving mobile improves golf swing A mobile phone that recognises and responds to movements has been launched in Japan. The motion-sensitive phone - officially titled the V603SH - was developed by Sharp and launched by Vodafone's Japanese division. Devised mainly for mobile gaming, users can also access other phone functions using a pre-set pattern of arm movements. The phone will allow golf fans …	2
Computer grid to help the world Your computer can now help solve the world's most difficult health and social problems. Launched this week, the World Community Grid will use idle computer time to test solutions to these problems. The donated processor cycles will help the WCG create virtual supercomputers via the net. The idea follows the success of other similar projects that have used the untap…	2
New consoles promise big problems Making games for future consoles will require more graphic artists and more money, an industry conference has been told. Sony, Microsoft and Nintendo will debut their new consoles at the annual E3 games Expo in Los Angeles in May. These so-called "next generation" machines will be faster than current consoles, and capable of displaying much higher-quality visuals…	2
Britons fed up with net service A survey conducted by PC Pro Magazine has revealed that many Britons are unhappy with their internet service. They are fed up with slow speeds, high prices and the level of customer service they receive. 17% of readers have switched suppliers and a further 16% are considering changing in the near future. It is particularly bad news for BT, the UK's biggest internet…	2
Seamen sail into biometric future The luxury cruise liner Crystal Harmony, currently in the Gulf of Mexico, is the unlikely setting for tests of biometric technology. As holidaymakers enjoy balmy breezes, their ship's crew is testing prototype versions of the world's first internationally issued biometric ID cards, the seafarer's equivalent of a passport. Along with the owner's picture, name and …	2
Robotic pods take on car design A new breed of wearable robotic vehicles that envelop drivers are being developed by Japanese car giant Toyota. The company's vision for the single passenger in the 21st Century involves the driver cruising by in a four-wheeled leaf-like device or strolling along encased in an egg-shaped cocoon that walks upright on two feet. Both these prototypes will be demonstra…	2
Mobiles 'not media players yet' Mobiles are not yet ready to be all-singing, all-dancing multimedia devices which will replace portable media players, say two reports. Despite moves to bring music download services to mobiles, people do not want to trade multimedia services with size and battery life, said Jupiter. A separate study by Gartner has also said real-time TV broadcasts to mobiles is "u…	2
Half-Life 2 sweeps Bafta awards PC first person shooter Half-Life 2 has won six Bafta Awards, including best game and best online game. The title, developed by Valve, was released last year to universal acclaim - receiving special praise for its immersive plot and physics engine. The game also won Baftas for best action adventure, best PC game, art direction and animation. Burnout 3 won three awa…	2
DVD copy protection strengthened DVDs will be harder to copy thanks to new anti-piracy measures devised by copy protection firm Macrovision. The pirated DVD market is enormous because current copy protection was hacked more than five years ago. Macrovision says its new RipGuard technology will thwart most, but not all, of the current DVD ripping (copying) programs used to pirate DVDs. "RipGuard i…	2
Sony PSP tipped as a 'must-have' Sony's Playstation Portable is the top gadget for 2005, according to a round-up of ultimate gizmos compiled by Stuff Magazine. It beats the iPod into second place in the Top Ten Essentials list which predicts what gadget-lovers are likely to covet this year. Owning all 10 gadgets will set the gadget lover back Â£7,455. That is Â£1,000 cheaper than last year's list…	2
ITunes user sues Apple over iPod A user of Apple's iTunes music service is suing the firm saying it is unfair he can only use an iPod to play songs. He says Apple is breaking anti-competition laws in refusing to let other music players work with the site. Apple, which opened its online store in 2003 after launching the iPod in 2001, uses technology to ensure each song bought only plays on the iPo…	2
Pompeii gets digital make-over The old-fashioned audio tour of historical places could soon be replaced with computer-generated images that bring the site to life. A European Union-funded project is looking at providing tourists with computer-augmented versions of archaeological attractions. It would allow visitors a glimpse of life as it was originally lived in places such as Pompeii. It could p…	2
Apple iPod family expands market Apple has expanded its iPod family with the release of its next generation of the digital music players. Its latest challenges to the growing digital music gadget market include an iPod mini model which can hold 6GB compared to a previous 4GB. The company, which hopes to keep its dominant place in the digital music market, also said the gold coloured version of th…	2
Mobiles rack up 20 years of use Mobile phones in the UK are celebrating their 20th anniversary this weekend. Britain's first mobile phone call was made across the Vodafone network on 1 January 1985 by veteran comedian Ernie Wise. In the 20 years since that day, mobile phones have become an integral part of modern life and now almost 90% of Britons own a handset. Mobiles have become so popular tha…	2
Digital guru floats sub-$100 PC Nicholas Negroponte, chairman and founder of MIT's Media Labs, says he is developing a laptop PC that will go on sale for less than $100 (Â£53). He told the BBC World Service programme Go Digital he hoped it would become an education tool in developing countries. He said one laptop per child could be " very important to the development of not just that child but no…	2
Napster offers rented music to go Music downloading, for those that have rejected the free peer to peer services, can be a costly business. The cost of paying even as little as 70p per track can add up, particularly for those people who own one of the new generation of players that can store thousands of songs. Paying per track for music is becoming as outmoded as paying per minute for internet a…	2
Nuclear body seeks new tech The computer systems used to monitor the world's nuclear power installations are so outdated that they are hampering the work of inspectors. A spokesman for the International Atomic Energy Agency (IAEA) said its current technology could allow key information to be overlooked as it was more than 20 years old. Such systems are the only method of tracking nuclear material…	2
US blogger fired by her airline A US airline attendant suspended over "inappropriate images" on her blog - web diary - says she has been fired. Ellen Simonetti, known as Queen of the Sky, wrote an anonymous semi-fictional account of her life in the sky. She was suspended by Delta in September. In a statement, she said she was initiating legal action against the airline for "wrongful termination".…	2
Hollywood campaign hits websites Movie studio efforts to stop pirated films being shared on peer-to-peer networks have claimed a high-profile victim. The campaign of legal action is thought to be behind the closure of the widely used Suprnova.org website. The site was the most popular place for people swapping and sharing links for the BitTorrent network. A recent study showed that more than half…	2
Nintendo DS aims to touch gamers The mobile gaming industry is set to explode in 2005 with a number of high-profile devices offering a range of gaming and other features such as movie and music playback. Market leader Nintendo, however, is releasing a handheld console that it says will revolutionise the way games are played. The first striking thing about the DS is how retro it looks. Far from lo…	2
Microsoft gets the blogging bug Software giant Microsoft is taking the plunge into the world of blogging. It is launching a test service to allow people to publish blogs, or online journals, called MSN Spaces. Microsoft is trailing behind competitors like Google and AOL, which already offer services which make it easy for people to set up web journals. Blogs, short for web logs, have become a pop…	2
Set your television to wow Television started off as a magical blurry image. Then came the sharpness, the colour and the widescreen format. Now the TV set is taking another leap forward into a crystal clear future, although those in Europe will have to be patient. After years of buzz about high-definition TV (HDTV) it is finally taking off in a handful of countries around the world, mainly the US…	2
Ultra fast wi-fi nears completion Ultra high speed wi-fi connections moved closer to reality on Thursday when Intel said it would list standards for the technology later this year. Intel is developing ultra-wideband technology (UWB) which would allow fast data transfer but with low power needs. UWB is tipped to be used for wireless transfer of video in the home or office and for use in wireless U…	2
'Brainwave' cap controls computer A team of US researchers has shown that controlling devices with the brain is a step closer. Four people, two of them partly paralysed wheelchair users, successfully moved a computer cursor while wearing a cap with 64 electrodes. Previous research has shown that monkeys can control a computer with electrodes implanted into their brain. The New York team reported …	2
Gadget show heralds MP3 season Partners of those who love their hi-tech gear may want to get their presents in early as experts predict a gadget shortage this Christmas. With Apple's iPod topping wish lists again, there may not be enough iPod minis to go round, predicts Oliver Irish, editor of gadget magazine Stuff. "The iPod mini is likely to be this year's Tracey Island," said Mr Irish. Stuff h…	2
[truncated: 1,243 more rows]
