# Supplementary material for: Nonnegative matrix factorization with Wasserstein metric-based regularization for enhanced text embedding
Source: PLoS One. 2024 Dec 5;19(12):e0314762. doi: 10.1371/journal.pone.0314762 (PMC11620366; doi:10.1371/journal.pone.0314762)
Supplement: S1 Data — (ZIP) [file pone.0314762.s001.zip › S1_File/NMF-WR_code _(Python).txt]

## convergence comparison

import numpy as np

from sklearn.datasets import fetch_20newsgroups

categories = [
    "alt.atheism",
    "talk.religion.misc",
    "comp.graphics",
    "sci.space",
]

dataset = fetch_20newsgroups(
    remove=("headers", "footers", "quotes"),
    subset="all",
    categories=categories,
    shuffle=True,
    random_state=42,
)

labels = dataset.target
unique_labels, category_sizes = np.unique(labels, return_counts=True)

from sklearn.feature_extraction.text import TfidfVectorizer
from time import time

vectorizer = TfidfVectorizer(
    max_df=0.5,
    min_df=5,
    stop_words="english",
    norm='l2'
)
t0 = time()
X_tfidf = vectorizer.fit_transform(dataset.data)

import itertools


def by_indexes(iterable):
    output = {}
    for index, key in enumerate(iterable):
        output.setdefault(key, []).append(index)
    return output


def co_occurrence_matrix(corpus, vocabulary, window_size=5):
    def split_tokens(tokens):
        for token in tokens:
            indexs = vocabulary_indexes.get(token)
            if indexs is not None:
                yield token, indexs[0]

    matrix = np.zeros((len(vocabulary), len(vocabulary)), np.float64)
    vocabulary_indexes = by_indexes(vocabulary)

    for sent in corpus:
        tokens = by_indexes(split_tokens(sent.split())).items()
        for ((word_1, x), indexes_1), ((word_2, y), indexes_2) in itertools.permutations(tokens, 2):
            for k in indexes_1:
                for l in indexes_2:
                    if abs(l - k) <= window_size:
                        matrix[x, y] += 1
    return matrix

C = co_occurrence_matrix(corpu1, voca)

from scipy.sparse import csr_matrix

d = csr_matrix(np.diag(1/(C.sum(axis=0)+1e-9)))

N = 1 # number of negative samples
c = C.sum()
S = np.maximum(np.log(d@C@d+1e-9)+np.log(c)-np.log(N),0)

S = (S+S.T)/2

A = X_tfidf.T

from sklearn.decomposition import NMF

model = NMF(n_components=4, init='random', random_state=0)
W = model.fit_transform(A)
H = model.components_

from scipy.linalg import sqrtm
from numpy import linalg as LA

S_sqrt = sqrtm(S)
S_sqrt = np.real((S_sqrt+S_sqrt.T)/2)

def reg_NMF_cost(A,S,S_sqrt,W_,H_,Sigma,lam):
    f = 0.5*LA.norm(A-W_@H_)**2
    D = 0.5*lam*(np.trace(S)+np.trace(W_@W_.T)-2*Sigma.sum())
    return f+D

def reg_NMF(A_,S_,S_sqrt,n_components,init_W,init_H,solver='als',lam=1,maxiter=20):
    W0 = init_W[:,:]
    H0 = init_H[:,:]
    #cost = np.zeros(maxiter,np.float64)
    if solver == 'mu':
        for i in range(maxiter):
            H1 = H0*(W0.T@A_)/(W0.T@W0@H0+1e-9)
            U,Sigma,Vh = LA.svd(S_sqrt@W0,full_matrices=False)
            #cost[i] = reg_NMF_cost(A,S,S_sqrt,W0,H0,Sigma,lam)
            W0 = W0*(A_@H0.T+lam*S_sqrt@U@Vh)/(W0@(H0@H0.T+lam*np.eye(n_components))+1e-9)
            W0 = np.maximum(W0,0)
            H0 = H1[:,:]
    elif solver == 'gd':
        for i in range(maxiter):
            E = (A_-W0@H0)[:,:]
            H1 = (H0 + 0.01* W0.T@E)[:,:]
            H1 = np.maximum(H1,0)
            U,Sigma,Vh = LA.svd(S_sqrt@W0,full_matrices=False)
            #cost[i] = reg_NMF_cost(A,S,S_sqrt,W0,H0,Sigma,lam)
            W0 = W0 + 0.01*(E@H0.T-lam*(W0-S_sqrt@U@Vh))
            W0 = np.maximum(W0,0)
            H0 = H1[:,:]
    elif solver == 'als':
        for i in range(maxiter):
            H1 = LA.solve(W0.T@W0,W0.T@A_)
            H1 = np.maximum(H1,0)
            U,__,Vh = LA.svd(S_sqrt@W0,full_matrices=False)
            #cost[i] = reg_NMF_cost(A,S,S_sqrt,W0,H0,Sigma,lam)
            W0 = LA.solve(H1@H1.T+lam*np.eye(n_components),(A_@H1.T+lam*S_sqrt@U@Vh).T).T
            W0 = np.maximum(W0,0)
            H0 = H1[:,:]
            
    return W0, H0


    cost_mu = reg_NMF(A,S,S_sqrt,4,W,H,'mu',maxiter=101)
    cost_gd = reg_NMF(A,S,S_sqrt,4,W,H,'gd',maxiter=101)
    cost_als = reg_NMF(A,S,S_sqrt,4,W,H,'als',maxiter=101)

fig, ax = subplots(figsize=(8, 8))
for((X_,Y_),
    alg_,
    col) in zip([(np.arange(101),cost_mu),(np.arange(101),cost_gd),(np.arange(101),cost_als)],
                ['MU','GD','ALS'],
                ['black', 'red', 'blue']):
    ax.plot(X_,Y_,'.--',color=col,label=alg_);
ax.legend()
ax.set_xlabel('maxiter')
ax.set_ylabel(r'$f_\lambda(W,H)$')

## word embedding

import matplotlib.pyplot as plt
def plot_top_words(feature_matrix, feature_names=None, n_top_words=20, title=None):
    fig, axes = plt.subplots(1, 4, figsize=(30, 10), sharex=True)
    axes = axes.flatten()
    top_features_ind_ = []
    top_features_ = []
    for topic_idx, topic in enumerate(feature_matrix.T):
        top_features_ind = topic.argsort()[-n_top_words:]
        top_features = feature_names[top_features_ind]
        weights = topic[top_features_ind]

        top_features_ind_.append(np.flip(top_features_ind))
        top_features_.append(np.flip(top_features))

        ax = axes[topic_idx]
        ax.barh(top_features, weights, height=0.7)
        ax.set_title(f"Topic {topic_idx +1}", fontdict={"fontsize": 30})
        ax.tick_params(axis="both", which="major", labelsize=20)
        for i in "top right left".split():
            #ax.spines[i].set_visible(False)
        fig.suptitle(title, fontsize=40)

    plt.subplots_adjust(top=0.90, bottom=0.05, wspace=0.90, hspace=0.3)
    plt.show()
    fig.savefig(title + ".png", dpi=400)
    return top_features_ind_, top_features_

plot_top_words(W, voca, 20, "Topics-in-NMF-model")
W_reg, H_reg = reg_NMF(A,S,S_sqrt,4,W,H)
plot_top_words(W_reg, voca, 20, "Topics-in-regularized-NMF-model")

import seaborn as sns

W_cossim = cosine_similarity(W_temp,W_temp).reshape((400,))
reg_W_cossim = cosine_similarity(reg_W_temp,reg_W_temp).reshape((400,))

cossim = pd.DataFrame(columns=["word distance","Topic","Model"])
cossim_nmf = pd.DataFrame(columns=["word distance","Topic","Model"])
cossim_reg_nmf = pd.DataFrame(columns=["word distance","Topic","Model"])
for i in range(4):
    W_top_features_ind_, W_top_features_ = plot_top_words(W, voca, 30)
    reg_W_top_features_ind_, reg_W_top_features_ = plot_top_words(W_reg, voca, 30)
    
    W_temp = W[W_top_features_ind_][i]
    reg_W_temp = W_reg[reg_W_top_features_ind_][i]

    cossim_ = np.arccos(cosine_similarity(W_temp,W_temp)).reshape((30**2,))
    cossim_reg_ = np.arccos(cosine_similarity(reg_W_temp,reg_W_temp)).reshape((30**2,))
    
    for cs, cs_reg in zip(cossim_, cossim_reg_):
        cossim_nmf = pd.concat([cossim_nmf,
                                pd.DataFrame([[cs, f"{i+1}", "NMF"]],columns=["word distance","Topic","Model"])],ignore_index=True)
        cossim_reg_nmf = pd.concat([cossim_reg_nmf,
                                    pd.DataFrame([[cs_reg, f"{i+1}", "regularized NMF"]],columns=["word distance","Topic","Model"])],ignore_index=True)
    
cossim = pd.concat([cossim_nmf,cossim_reg_nmf],ignore_index=True)

ax = sns.boxplot(x=cossim['Topic'], y=cossim['word distance'], hue=cossim['Model'])

n_doc = 20

cossim = pd.DataFrame(columns=["document distance","Topic","Model"])
cossim_nmf = pd.DataFrame(columns=["document distance","Topic","Model"])
cossim_reg_nmf = pd.DataFrame(columns=["document distance","Topic","Model"])
W_temp = H.T[labels==0][:n_doc]
reg_W_temp = H_reg.T[labels==0][:n_doc]

cossim_ = np.arccos(np.minimum(cosine_similarity(W_temp,W_temp),1)).reshape((n_doc**2,))
cossim_reg_ = np.arccos(np.minimum(cosine_similarity(reg_W_temp,reg_W_temp),1)).reshape((n_doc**2,))
    
for cs, cs_reg in zip(cossim_, cossim_reg_):
    cossim_nmf = pd.concat([cossim_nmf,
                            pd.DataFrame([[cs, "1", "NMF"]],columns=["document distance","Topic","Model"])],ignore_index=True)
    cossim_reg_nmf = pd.concat([cossim_reg_nmf,
                            pd.DataFrame([[cs_reg, "1", "regularized NMF"]],columns=["document distance","Topic","Model"])],ignore_index=True)

W_temp = H.T[labels==1][:n_doc]
reg_W_temp = H_reg.T[labels==1][:n_doc]

cossim_ = np.arccos(np.minimum(cosine_similarity(W_temp,W_temp),1)).reshape((n_doc**2,))
cossim_reg_ = np.arccos(np.minimum(cosine_similarity(reg_W_temp,reg_W_temp),1)).reshape((n_doc**2,))
    
for cs, cs_reg in zip(cossim_, cossim_reg_):
    cossim_nmf = pd.concat([cossim_nmf,
                            pd.DataFrame([[cs, "2", "NMF"]],columns=["document distance","Topic","Model"])],ignore_index=True)
    cossim_reg_nmf = pd.concat([cossim_reg_nmf,
                            pd.DataFrame([[cs_reg, "2", "regularized NMF"]],columns=["document distance","Topic","Model"])],ignore_index=True)

W_temp = H.T[labels==2][500:500+n_doc]
reg_W_temp = H_reg.T[labels==2][0:0+n_doc]

cossim_ = np.arccos(np.minimum(cosine_similarity(W_temp,W_temp),1)).reshape((n_doc**2,))
cossim_reg_ = np.arccos(np.minimum(cosine_similarity(reg_W_temp,reg_W_temp),1)).reshape((n_doc**2,))
    
for cs, cs_reg in zip(cossim_, cossim_reg_):
    cossim_nmf = pd.concat([cossim_nmf,
                            pd.DataFrame([[cs, "4", "NMF"]],columns=["document distance","Topic","Model"])],ignore_index=True)
    cossim_reg_nmf = pd.concat([cossim_reg_nmf,
                            pd.DataFrame([[cs_reg, "4", "regularized NMF"]],columns=["document distance","Topic","Model"])],ignore_index=True)

W_temp = H.T[labels==3][:n_doc]
reg_W_temp = H_reg.T[labels==3][:n_doc]

cossim_ = np.arccos(np.minimum(cosine_similarity(W_temp,W_temp),1)).reshape((n_doc**2,))
cossim_reg_ = np.arccos(np.minimum(cosine_similarity(reg_W_temp,reg_W_temp),1)).reshape((n_doc**2,))
    
for cs, cs_reg in zip(cossim_, cossim_reg_):
    cossim_nmf = pd.concat([cossim_nmf,
                            pd.DataFrame([[cs, "3", "NMF"]],columns=["document distance","Topic","Model"])],ignore_index=True)
    cossim_reg_nmf = pd.concat([cossim_reg_nmf,
                            pd.DataFrame([[cs_reg, "3", "regularized NMF"]],columns=["document distance","Topic","Model"])],ignore_index=True)

cossim = pd.concat([cossim_nmf,cossim_reg_nmf],ignore_index=True)
ax = sns.boxplot(x=cossim['Topic'], y=cossim['document distance'], hue=cossim['Model'])

## document embedding

from collections import defaultdict
from time import time

from sklearn import metrics

evaluations = []
evaluations_std = []


def fit_and_evaluate(km, X, name=None, n_runs=5):
    name = km.__class__.__name__ if name is None else name

    train_times = []
    scores = defaultdict(list)
    for seed in range(n_runs):
        km.set_params(random_state=seed)
        t0 = time()
        km.fit(X)
        train_times.append(time() - t0)
        scores["Homogeneity"].append(metrics.homogeneity_score(labels, km.labels_))
        scores["Completeness"].append(metrics.completeness_score(labels, km.labels_))
        scores["V-measure"].append(metrics.v_measure_score(labels, km.labels_))
        scores["Adjusted Rand-Index"].append(
            metrics.adjusted_rand_score(labels, km.labels_)
        )
        scores["Silhouette Coefficient"].append(
            metrics.silhouette_score(X, km.labels_, sample_size=2000)
        )
        scores["Normalized Mutual Information"].append(metrics.normalized_mutual_info_score(labels, km.labels_))
        scores["Adjusted Mutual Information"].append(metrics.adjusted_mutual_info_score(labels, km.labels_))
    train_times = np.asarray(train_times)

    print(f"clustering done in {train_times.mean():.2f} ± {train_times.std():.2f} s ")
    evaluation = {
        "estimator": name,
        "train_time": train_times.mean(),
    }
    evaluation_std = {
        "estimator": name,
        "train_time": train_times.std(),
    }
    for score_name, score_values in scores.items():
        mean_score, std_score = np.mean(score_values), np.std(score_values)
        print(f"{score_name}: {mean_score:.3f} ± {std_score:.3f}")
        evaluation[score_name] = mean_score
        evaluation_std[score_name] = std_score
    evaluations.append(evaluation)
    evaluations_std.append(evaluation_std)

import numpy as np

from sklearn.datasets import fetch_20newsgroups

NG20_dataset = fetch_20newsgroups(
    remove=("headers", "footers", "quotes"),
    subset="all",
    shuffle=True,
    random_state=42,
)

NG20_labels = NG20_dataset.target

print(f"{len(NG20_dataset.data)} documents - 20 categories")
print(f"Samples per class: {np.bincount(NG20_labels)}")

ng20_min_bincount = np.min(np.bincount(NG20_labels))
ng20_max_bincount = np.max(np.bincount(NG20_labels))
print(f"Balance: {ng20_min_bincount/ng20_max_bincount:.3f}")

from sklearn.feature_extraction.text import TfidfVectorizer
from time import time

NG20_vectorizer = TfidfVectorizer(
    max_df=0.5,
    min_df=20,
    stop_words="english",
    norm='l2'
)
t0 = time()
NG20_X_tfidf = NG20_vectorizer.fit_transform(NG20_dataset.data)

print(f"vectorization done in {time() - t0:.3f} s")
print(f"n_samples: {NG20_X_tfidf.shape[0]}, n_features: {NG20_X_tfidf.shape[1]}")
print(f"Sparsity: {NG20_X_tfidf.nnz / np.prod(NG20_X_tfidf.shape):.3%}")

NG20_voca = NG20_vectorizer.get_feature_names_out()

import itertools


def by_indexes(iterable):
    output = {}
    for index, key in enumerate(iterable):
        output.setdefault(key, []).append(index)
    return output


def co_occurrence_matrix(corpus, vocabulary, window_size=5):
    def split_tokens(tokens):
        for token in tokens:
            indexs = vocabulary_indexes.get(token)
            if indexs is not None:
                yield token, indexs[0]

    matrix = np.zeros((len(vocabulary), len(vocabulary)), np.float64)
    vocabulary_indexes = by_indexes(vocabulary)

    for sent in corpus:
        tokens = by_indexes(split_tokens(sent.split())).items()
        for ((word_1, x), indexes_1), ((word_2, y), indexes_2) in itertools.permutations(tokens, 2):
            for k in indexes_1:
                for l in indexes_2:
                    if abs(l - k) <= window_size:
                        matrix[x, y] += 1
    return matrix

C = co_occurrence_matrix(NG20_dataset.data, NG20_voca)

from scipy.sparse import csr_matrix

d = csr_matrix(np.diag(1/(C.sum(axis=0)+1e-9)))
c = C.sum()
S = np.maximum(np.log(d@C@d+1e-9)+np.log(c),0)
NG20_S = (S+S.T)/2

print(f"Sparsity: {np.count_nonzero(NG20_S) / np.prod(NG20_S.shape):.3%}")

from sklearn.cluster import KMeans

kmeans = KMeans(
    n_clusters=20,
    max_iter=100,
    n_init=5,
)

labels = NG20_dataset.target

fit_and_evaluate(kmeans, NG20_X_tfidf, name="KMeans\non tf-idf vectors")

from sklearn.decomposition import TruncatedSVD
from sklearn.pipeline import make_pipeline
from sklearn.preprocessing import Normalizer

lsa = make_pipeline(TruncatedSVD(n_components=20), Normalizer(copy=False))
t0 = time()
X_lsa = lsa.fit_transform(NG20_X_tfidf)
explained_variance = lsa[0].explained_variance_ratio_.sum()

print(f"LSA done in {time() - t0:.3f} s")
print(f"Explained variance of the SVD step: {explained_variance * 100:.1f}%")

kmeans = KMeans(
    n_clusters=20,
    max_iter=100,
    n_init=1,
)

fit_and_evaluate(kmeans, X_lsa, name="KMeans\nwith LSA on tf-idf vectors")

from sklearn.decomposition import NMF

model = NMF(n_components=20, init='random', random_state=0, max_iter=500)
NG20_W = model.fit_transform(NG20_X_tfidf.T)
NG20_H = model.components_

def nmf_predict(X, random_state=1):
    rng = np.random.default_rng(random_state)
    pred = []
    k = X.shape[1]
    for i in range(X.shape[0]):
        row = X[i]
        if row.sum()==0:
            pred.append(rng.choice(np.arange(k)))
        else:
            pred.append(np.argmax(row))
        #pred.append(rng.choice(np.arange(k),p=prob))
    return np.array(pred)

def nmf_fit_and_evaluate(X, labels, n_runs=5):

    train_times = []
    scores = defaultdict(list)
    runs = np.random.choice(np.arange(1000),size=n_runs)
    for seed in range(n_runs):
        t0 = time()
        pred_labels = nmf_predict(X, random_state=seed)
        train_times.append(time() - t0)
        scores["Homogeneity"].append(metrics.homogeneity_score(labels, pred_labels))
        scores["Completeness"].append(metrics.completeness_score(labels, pred_labels))
        scores["V-measure"].append(metrics.v_measure_score(labels, pred_labels))
        scores["Adjusted Rand-Index"].append(
            metrics.adjusted_rand_score(labels, pred_labels)
        )
        scores["Silhouette Coefficient"].append(
            metrics.silhouette_score(X, pred_labels, sample_size=2000)
        )
        scores["Normalized Mutual Information"].append(metrics.normalized_mutual_info_score(labels, pred_labels,average_method='min'))
        scores["Adjusted Mutual Information"].append(metrics.adjusted_mutual_info_score(labels, pred_labels,average_method='min'))
    train_times = np.asarray(train_times)

    print(f"clustering done in {train_times.mean():.2f} ± {train_times.std():.2f} s ")

    for score_name, score_values in scores.items():
        mean_score, std_score = np.mean(score_values), np.std(score_values)
        print(f"{score_name}: {mean_score:.3f} ± {std_score:.3f}")

nmf_fit_and_evaluate(NG20_H.T,labels)

kmeans = KMeans(
    n_clusters=20,
    max_iter=100,
    n_init=1,
)

fit_and_evaluate(kmeans, NG20_H.T, name="KMeans\nwith NMF-Fro on tf-idf vectors")

model = NMF(n_components=20, init='random',solver='mu', beta_loss='kullback-leibler', random_state=0, max_iter=500)
NG20_W_kl = model.fit_transform(NG20_X_tfidf.T)
NG20_H_kl = model.components_

nmf_fit_and_evaluate(NG20_H_kl.T,labels)

from scipy.linalg import sqrtm
from scipy import linalg as LA

def reg_NMF(A_,S_,S_sqrt,n_components,init_W,init_H,solver='als',lam=1,maxiter=20):
    W0 = init_W[:,:]
    H0 = init_H[:,:]
    #cost = np.zeros(maxiter,np.float64)
    if solver == 'mu':
        for i in range(maxiter):
            H1 = H0*(W0.T@A_)/(W0.T@W0@H0+1e-9)
            U,Sigma,Vh = LA.svd(S_sqrt@W0,full_matrices=False)
            #cost[i] = reg_NMF_cost(A,S,S_sqrt,W0,H0,Sigma,lam)
            W0 = W0*(A_@H0.T+lam*S_sqrt@U@Vh)/(W0@(H0@H0.T+lam*np.eye(n_components))+1e-9)
            W0 = np.maximum(W0,0)
            H0 = H1[:,:]
    elif solver == 'gd':
        for i in range(maxiter):
            E = (A_-W0@H0)[:,:]
            H1 = (H0 + 0.01* W0.T@E)[:,:]
            H1 = np.maximum(H1,0)
            U,Sigma,Vh = LA.svd(S_sqrt@W0,full_matrices=False)
            #cost[i] = reg_NMF_cost(A,S,S_sqrt,W0,H0,Sigma,lam)
            W0 = W0 + 0.01*(E@H0.T-lam*(W0-S_sqrt@U@Vh))
            W0 = np.maximum(W0,0)
            H0 = H1[:,:]
    elif solver == 'als':
        for i in range(maxiter):
            H1 = LA.solve(W0.T@W0,W0.T@A_)
            H1 = np.maximum(H1,0)
            U,__,Vh = LA.svd(S_sqrt@W0,full_matrices=False)
            #cost[i] = reg_NMF_cost(A,S,S_sqrt,W0,H0,Sigma,lam)
            W0 = LA.solve(H1@H1.T+lam*np.eye(n_components),(A_@H1.T+lam*S_sqrt@U@Vh).T).T
            W0 = np.maximum(W0,0)
            H0 = H1[:,:]
            
    return W0, H0

S_sqrt = sqrtm(NG20_S)
S_sqrt = np.real((S_sqrt+S_sqrt.T)/2)

NG20_W_reg, NG20_H_reg = reg_NMF(NG20_X_tfidf.T,NG20_S,S_sqrt,20,NG20_W,NG20_H,lam=-1000,maxiter=100)

nmf_fit_and_evaluate(NG20_H_reg.T,labels)

import numpy as np
from sklearn.datasets import load_files
